# Supplementary material for: Distinct impact modes of polygenic disposition to dyslexia in the adult brain
Source: Sci Adv. 2024 Dec 18;10(51):eadq2754. doi: 10.1126/sciadv.adq2754 (PMC11654687; doi:10.1126/sciadv.adq2754)
Supplement: Supplementary file 2 — Tables S1 and S2 Data S1 [file sciadv.adq2754_tables_s1_and_s2.zip]

Archive with 1 entries (1 files):
- adq2754_tables_s1_and_ s2.xlsx
