# Supplementary material for: Distinct impact modes of polygenic disposition to dyslexia in the adult brain
Source: Sci Adv. 2024 Dec 18;10(51):eadq2754. doi: 10.1126/sciadv.adq2754 (PMC11654687; doi:10.1126/sciadv.adq2754)
Supplement: Supplementary file 2 — Tables S1 and S2 Data S1 [file sciadv.adq2754_tables_s1_and_s2.zip › adq2754_tables_s1_and_ s2.xlsx]

## Sheet: Contents
Soheili-Nezhad et al., Supplementary Tables
Two supplementary tables, each on a separate worksheet (use arrows at the bottom to navigate between worksheets)
CONTENTS:
Table S1: Variant-wise impact mode weights for tensor-based morphometry ICA
Table S2: Variant-wise impact mode weights for apparent fiber density ICA

## Sheet: Table S1
Table S1. Variant-wise impact mode weights for tensor-based morphometry ICA
Variant	Dyslexia p-value	IM1	IM2	IM3	IM4	IM5	IM6	IM7	IM8	IM9	IM10
rs13082684	2.19193e-19	-2.77517	4.07165	0.67404	-0.283536	0.568854	-1.02539	0.78834	1.2994	1.48976	0.420734
rs11393101	5.34037e-19	-1.30651	1.12304	-0.0561949	0.656084	1.49759	1.77851	1.0195	0.105893	0.630425	1.72937
rs34349354	3.73119e-17	-0.89095	-0.167722	-1.03779	0.819048	0.176364	-0.854608	1.86501	0.662818	-0.0124417	-0.369091
rs9696811	4.92294e-17	-0.718417	1.75537	-1.97589	-1.72679	0.221459	-0.453454	0.596184	-1.8925	-1.01729	-0.222439
rs4911257	5.03577e-16	-1.12914	1.23596	2.11774	0.14245	1.88683	-3.99443	0.0236363	0.240029	-1.6955	2.79199
rs138127836	1.29847e-15	1.67664	-2.45533	-1.17762	-1.18416	0.588281	2.39305	0.613192	-1.44951	-1.17063	-0.320412
rs10875486	1.52069e-15	-1.18717	2.40644	1.15307	2.85298	2.70387	-0.980452	-0.88503	1.19717	0.161266	-1.52401
rs12453682	3.70895e-14	2.32567	-0.532928	1.50687	-0.521867	-2.90941	2.28006	-0.652975	-0.576635	0.901056	-2.11618
rs72916919	5.49773e-14	-0.0304371	1.17508	-3.85426	-1.6449	0.752511	-4.97409	-3.5171	-0.359356	-2.28734	-2.28613
rs676217	1.76975e-13	1.05647	-2.34385	0.121032	-1.15685	-0.820258	-0.499878	0.95839	-2.28759	0.438003	0.242673
rs12737449	2.39685e-13	2.42703	1.62973	-1.84544	0.245533	2.23357	-2.39704	-0.16603	2.34769	-0.791351	1.4727
rs4696277	9.8887e-13	0.321163	-0.0314533	0.384385	0.0956464	-1.04268	1.03012	0.327008	0.631772	1.93736	-1.33521
rs7310615	2.65572e-12	-3.54423	-2.13161	3.29338	2.11567	3.91488	2.9562	1.70103	0.317454	1.03938	-0.967001
rs10786387	2.66739e-12	-0.0754114	1.18376	1.72961	2.29401	0.204156	1.40191	-1.28806	3.09339	1.21686	-1.65363
rs41012	3.26549e-12	1.05404	0.00274368	-0.740807	0.608802	0.447515	-0.445735	1.59425	0.0429717	-0.217755	0.870462
rs10511073	1.39365e-11	0.508247	-1.95907	1.03406	0.0536644	0.317464	-0.967048	0.400499	-0.237215	0.946018	0.532037
rs112665932	1.90708e-11	1.08405	-1.29811	-1.71093	-0.710019	1.25371	1.82075	0.148675	-0.213725	0.420755	-0.673358
rs4845687	3.7856e-11	1.39536	-1.94058	0.548024	-0.29726	-0.196908	0.707134	-1.08353	-1.73694	-1.11218	-0.975138
rs13097431	4.81101e-11	-0.200545	0.254435	1.54024	-1.11267	0.633475	3.28893	-0.42835	0.358631	1.11069	1.38962
rs906549	5.06336e-11	1.21901	-0.855527	0.655012	-1.56146	-0.00786337	0.0236341	0.79879	-1.32666	-0.972086	-0.142423
rs9757777	7.39671e-11	-0.522965	3.30319	1.79127	-0.962148	1.65564	-0.723493	-0.610385	0.701428	-0.703035	0.628824
rs2091329	7.50155e-11	0.232808	2.26795	0.632144	0.527312	-0.089709	-1.61759	-1.05637	0.513456	-0.376735	1.12367
rs497418	1.24702e-10	1.40518	-2.37042	2.20354	1.16204	-0.904501	0.997565	2.25317	-0.576043	0.299583	0.916701
rs2624839	1.31146e-10	-1.74807	0.905503	1.23863	2.75599	2.29544	-0.4667	0.240904	2.53363	-0.512351	-0.462582
rs34732054	1.5993e-10	-0.720323	1.96951	-1.00626	-0.562825	0.871667	-3.26563	-1.58082	0.0776268	-2.50091	0.481692
rs6626462	2.1167e-10	-0.726271	0.574746	0.547869	1.38746	-0.950051	0.049476	-0.72233	-0.582335	0.682386	-1.09628
rs6435017	2.23089e-10	-2.14278	1.06995	0.113975	3.09466	0.106316	-0.959488	-2.16752	0.957984	-2.53235	-2.97477
rs72841395	2.47828e-10	-0.582759	2.76192	-0.930007	-1.39499	-1.2955	0.425074	1.19541	-0.32425	0.0497914	1.52304
rs35131341	2.81459e-10	2.29354	5.82549	-0.0781737	-2.39575	-1.14941	-5.98296	-0.33393	0.131077	-4.78641	3.68435
rs59261790	3.49271e-10	-0.896384	1.80002	0.429473	0.0328193	-0.114683	-2.30713	3.51591	0.545827	-2.48779	0.824405
rs11066301	3.74922e-10	-2.73952	-1.91862	2.53969	2.26455	2.43999	2.06525	1.55073	0.302147	0.708841	-0.440765
rs3122702	4.14341e-10	0.989987	-0.694557	0.719882	0.532838	-0.748462	-0.408262	0.793285	0.122997	0.675355	0.720328
rs35162073	5.00777e-10	-0.837902	-0.0616645	0.384064	-0.936448	-0.0867549	0.426232	-0.698376	-0.781081	-0.160646	-0.295367
rs361163	6.85616e-10	0.781502	0.266992	1.2395	-0.214448	-0.125972	-0.0670388	0.152535	0.696553	1.44055	-0.197384
rs146873803	8.21389e-10	-0.960328	0.716647	-0.607021	-0.595599	-0.589529	0.132608	0.398075	0.782593	-0.526322	0.237736
rs367982014	9.97612e-10	-0.656496	1.4601	0.6675	0.695898	0.77821	0.303411	-1.48214	0.389271	-0.525509	0.994825
rs9507729	1.23478e-09	0.513279	-0.606628	1.21785	-0.80401	-1.63515	2.0209	1.40603	1.56465	-0.188079	-1.0974
rs4767921	1.23859e-09	2.11002	-1.60597	-1.19439	-1.17809	0.402199	0.915901	-0.162476	-0.35184	-0.474859	-2.91381
rs867009	1.35634e-09	0.653607	-1.29636	0.948301	0.0420357	0.684094	-0.204284	1.30144	2.58375	1.59931	-1.55798
rs532395	1.78353e-09	-0.157265	0.256678	-1.91968	0.583849	-0.89846	-0.411729	-0.532357	0.299084	-0.236409	0.689777
rs77059784	1.85794e-09	1.40461	-0.546291	0.773172	0.733708	0.425914	-0.388125	-0.0256099	-0.384573	-0.0354924	-0.439054
rs1969131	1.88008e-09	-0.661041	1.59438	0.0862265	0.567517	-1.16331	1.69628	-0.464752	-0.214312	0.463853	-0.749907
rs62453457	2.07049e-09	2.01437	-0.918425	1.5287	-1.11234	-0.487033	0.909672	-0.125756	0.83362	1.35427	-0.675979
rs11373026	2.17929e-09	-1.52577	1.40798	0.346683	0.261619	0.503253	-0.702337	2.20301	0.298924	0.942032	1.50286
rs1374197	2.33358e-09	-0.613775	2.09456	-1.47646	-1.7898	1.68682	-1.50617	-1.31627	0.0326563	-0.71639	-0.16516
rs2876430	2.36885e-09	-3.33748	-1.59528	-0.557191	0.402885	0.253905	1.62246	-0.468583	0.324215	0.129707	-0.387573
rs17043436	2.73176e-09	1.64797	-0.497328	2.27471	-0.159233	-0.0873107	1.93657	0.318735	-0.212559	-0.870158	0.667312
rs3735260	3.14444e-09	-0.564825	-0.0952378	-1.26817	1.43386	4.55196	0.120484	0.09295	0.272545	0.907352	0.864726
rs79445414	3.40267e-09	1.27629	-1.19421	1.13619	-1.72554	1.63276	1.28584	1.62194	-0.293752	1.60298	0.428405
rs140110452	3.47315e-09	0.86235	-1.20229	3.24561	-1.45581	-0.548437	0.898373	1.16174	-0.78718	0.262874	1.19853
rs7807853	3.59452e-09	0.284033	-1.61389	0.184179	0.00766244	-0.451988	1.34689	0.265849	-0.819554	0.13382	0.22463
rs10869969	4.03406e-09	0.432274	-2.54347	-0.513278	-1.41548	0.323775	-0.186508	0.619839	0.16683	-0.0093453	-1.35751
rs9832630	4.15129e-09	-0.0837631	-1.62266	0.0443155	-0.042504	-1.16943	0.950013	-1.98423	1.55677	0.72327	-2.00294
rs17805117	4.36168e-09	1.31702	-0.558387	-0.451843	-0.334996	1.07049	-0.905564	-2.04832	0.322779	1.01946	-0.38772
rs7542009	4.3926e-09	0.0868395	-0.203317	-0.836217	-0.554468	-0.239767	0.104291	2.32257	-1.31824	-1.13314	1.74812
rs8057487	7.21167e-09	0.0881451	-0.266439	0.0206289	0.478464	0.434207	-0.736584	0.107646	1.77908	0.442538	1.05838
rs117256995	7.35492e-09	1.92145	0.115354	-2.16679	-0.505323	0.256206	-0.598182	-0.801521	-0.643361	1.10555	-1.05487
rs2591374	7.64493e-09	0.784429	0.287007	0.313016	-0.64585	-0.416208	0.677892	0.889232	-0.282002	-0.0299098	0.74299
rs565248640	7.75447e-09	-0.147659	0.308019	-1.07496	1.02827	-0.930436	0.846746	-1.22394	1.20333	-1.23643	-0.617487
rs7328782	8.10099e-09	-0.432764	0.337618	-0.217544	2.67712	-0.665254	-1.81151	0.436856	0.619176	-2.01569	-1.69606
rs7508601	8.11399e-09	0.726512	-0.359778	0.381878	-0.883079	1.0064	-1.37732	-0.363688	-0.533326	-0.363878	0.475193
rs16950864	8.55963e-09	0.781269	1.76653	-3.04496	1.75114	0.127295	-2.05481	0.511574	1.77076	0.320578	-2.52596
rs75197892	8.77555e-09	-1.02663	0.81648	-0.369869	1.99893	0.0288939	0.0140131	-0.419109	-1.46395	-0.957162	0.379837
rs2287108	1.07321e-08	-1.03219	-0.943974	-3.8742	3.11097	-0.625376	2.89952	-0.0290207	1.27418	0.361219	-0.550185
rs142352504	1.10201e-08	-1.83051	1.77614	-0.963708	0.103518	-0.989652	-0.929456	-0.491362	3.61833	0.691042	0.656445
rs719166	1.18386e-08	-1.04237	-0.75429	0.0879873	-0.383329	1.19453	0.904973	1.24856	0.534743	-1.06648	0.235442
rs5771202	1.20437e-08	-1.7593	-2.50097	-3.65821	-0.413769	-1.55741	-0.0223765	-0.605571	1.4017	-1.64148	-1.80696
rs115653413	1.27059e-08	0.953314	0.0661004	-1.51419	-1.03527	-0.00488959	1.10223	0.378889	0.579039	-0.730525	2.06645
rs13316065	1.41758e-08	-1.04245	1.95215	0.22818	0.384102	0.392482	-1.7073	1.82072	0.210699	-0.4859	-0.805134
rs11398842	1.43245e-08	0.146411	-1.28847	-4.22655	0.99305	1.03824	-1.52798	1.28455	-0.000638293	0.303946	0.751415
rs11886417	1.43825e-08	-0.198489	0.197191	0.820137	-1.20584	0.662327	-1.18821	-0.798253	-1.49783	0.683705	1.59477
rs77867811	1.71308e-08	0.00487627	-0.557954	1.42168	1.85542	-1.15238	0.331754	-0.936847	0.171076	1.14767	0.205637
rs1989803	1.75185e-08	-0.0465852	1.45107	-0.451271	-0.416545	-3.76702	-0.297912	-2.19424	-1.73981	0.40605	1.12407
rs6749530	1.82684e-08	0.0385892	1.50058	0.475698	0.217433	0.581256	-1.41955	0.495631	0.558506	1.27531	-0.0119686
rs6498749	2.23499e-08	-0.853514	-0.0463132	-1.02439	1.02097	-0.243215	0.200674	1.04389	-0.685413	0.937804	-1.31333
rs57431669	2.29542e-08	-0.597829	0.780594	1.50783	-0.030812	0.41347	-2.01003	0.584649	-0.924991	0.0160809	-1.07489
rs9538299	2.35525e-08	0.997907	-0.269846	0.565085	-0.702616	-0.114841	-1.58994	-1.30715	0.33704	-0.943938	-0.513345
rs539434410	2.46274e-08	0.302099	-0.206468	0.884345	0.882158	0.317592	-0.442873	-1.48132	-0.0715754	-0.704745	-2.21958
rs71017334	2.61899e-08	2.28309	-1.31842	1.506	-2.21243	-1.22664	-3.13924	1.79884	-1.78025	-2.35118	-1.84015
rs8101068	2.73287e-08	0.886435	2.97415	-0.0942589	-1.65387	-0.600832	-4.70123	1.44649	-2.03216	-3.41191	-0.70448
rs7505854	2.96299e-08	-0.0806156	-0.117944	2.16046	0.199355	-1.21189	1.89769	-0.0475503	-1.97569	0.541504	-0.394388
rs3903880	3.10525e-08	-1.18747	0.812525	-2.21463	-0.372126	0.117719	-0.990528	0.392393	-0.665624	-0.295788	0.623789
rs2276669	3.35782e-08	-2.24386	0.470019	-2.60361	1.20755	0.352745	1.77586	1.61875	-0.720467	-0.282538	-0.806684
rs35860956	3.39735e-08	-1.49563	-0.70142	-1.43669	-0.00163864	0.260194	1.77752	-1.14128	-0.362741	1.45031	-0.646975
rs7219089	3.75008e-08	0.193472	1.09902	-1.50791	-1.79227	-2.19586	-0.97879	-1.51941	-0.179135	-2.40409	-1.6856
rs2695974	3.7716e-08	1.56993	0.352037	0.579124	0.333758	-1.77871	-0.297587	-0.00557392	0.819744	-1.55196	0.120988
rs369727518	3.90726e-08	0.396968	-1.32557	0.291868	-0.023892	-0.139955	1.44739	-0.729919	0.701606	0.920521	-0.463351
rs552397480	4.17886e-08	1.57304	-0.886753	0.652103	-1.8498	-3.03544	-0.746067	0.514029	1.1103	2.26894	-0.294246
rs4678407	4.23734e-08	-2.0253	-0.309807	0.294162	3.38488	-0.176216	1.09556	-1.10915	-0.600589	0.97463	-0.205826
rs11646282	4.41632e-08	-2.12339	0.818984	-0.00629397	-0.634548	2.97084	0.320162	-0.414744	-0.185652	-0.626233	2.01966
rs12555752	4.49329e-08	1.01359	-1.84785	0.104372	0.103765	0.64287	0.0498287	0.202915	0.429414	-0.208449	0.499792
rs12150530	4.58371e-08	1.39803	0.89224	-0.742867	1.23724	-3.49736	-4.27947	-1.27174	4.66382	4.10257	1.73011
rs188134315	4.69049e-08	-0.442991	-0.431799	1.57975	-1.07727	0.389582	0.200538	-0.413897	0.556505	0.804445	0.830081
rs140587615	5.46817e-08	0.239192	-0.878913	0.513381	1.57359	-0.792495	0.803126	-0.639793	-0.430967	0.323415	-1.33861
rs2064081	5.64944e-08	0.320223	-0.693459	0.079822	0.0730574	-1.15395	0.278759	1.90147	0.520874	-0.343681	-0.391583
rs139482058	5.69886e-08	1.22522	1.32404	0.469972	-0.247578	1.63966	-0.965435	-0.623472	0.359114	0.643268	1.10495
rs362307	5.84224e-08	0.314804	0.93424	-2.83951	-0.727897	0.0556772	-4.86166	0.266843	1.43924	-0.372066	-2.07446
rs67374022	5.84249e-08	-0.255491	-1.88214	1.02309	-1.07242	1.46396	1.66829	-0.245867	-0.573603	1.09686	-1.31332
rs11207584	6.44741e-08	0.0309681	0.701894	-0.796731	0.72145	-0.925413	0.236999	-0.611497	-0.0166067	0.125669	-1.41252
rs4514599	6.6705e-08	1.20203	1.36253	1.54827	0.324624	0.251961	-0.777811	3.13704	0.875771	1.61508	0.361128
rs57837509	6.69256e-08	-1.19442	0.313614	-0.394072	0.976481	1.40764	-0.505091	1.77973	0.341619	0.227692	-0.182518
rs35403986	6.7407e-08	-0.67016	-0.377794	-0.417953	-0.0093357	1.37375	0.505955	0.475165	0.541618	0.200282	0.411494
rs10964508	6.92826e-08	0.271764	-0.878862	-0.667957	-1.04342	-0.251457	0.920807	0.626554	1.08429	0.802741	2.00109
rs1026989	7.84457e-08	1.19471	-2.62646	0.457765	-0.303499	0.696731	-0.0736258	-0.00761706	-0.0138953	-1.31203	0.48537
rs11600333	8.27654e-08	-1.30501	-0.490138	-0.0264154	0.837286	-1.49614	1.73296	0.0530578	-1.09671	0.908789	1.39091
rs1930427	8.67772e-08	-0.918665	1.18341	-0.323663	-1.50919	1.23938	-0.826576	0.479815	1.00522	-1.44088	-0.174259
rs11704826	9.63108e-08	-0.705402	-1.90358	-0.112086	0.684956	-1.52307	0.795422	-0.68313	-0.520023	-0.315184	-0.880719
rs7160112	9.64622e-08	-0.483109	3.20384	-0.831065	-0.443667	1.7235	-4.24188	-1.18808	3.24422	-1.73166	1.70313
rs11749282	1.01084e-07	0.670606	-0.600233	2.36627	-2.09005	-2.35217	1.14111	-2.36008	0.292483	-0.141724	0.0986409
rs5945364	1.11162e-07	1.2466	0.344926	0.475335	0.221681	-0.96595	1.00464	-0.711901	0.784307	0.0685982	0.000199595
rs880631	1.11575e-07	0.0357284	0.844531	0.271779	-1.33469	0.925459	-1.19526	-2.02584	0.872412	2.66364	-0.717989
rs10640741	1.12893e-07	-0.167395	-0.376076	-0.592164	-0.753491	-0.474021	-0.0170974	-0.955253	0.16395	0.0530621	-0.294135
rs9310733	1.17916e-07	-0.779525	1.98576	-0.227066	0.09933	1.96181	-1.70606	1.48785	-1.24058	-0.317371	2.7987
rs60567504	1.25313e-07	1.13925	-1.94906	1.68917	-0.277978	0.820646	-0.241037	-1.37762	1.48894	2.97849	-1.79029
rs61962314	1.25936e-07	2.44523	0.403629	-0.477293	0.299668	-1.13582	-0.255897	0.880344	-0.0296462	-0.465573	0.0696519
rs9826959	1.31152e-07	0.61741	-0.341677	1.19039	0.483495	-0.751392	-0.216494	1.12297	-0.966019	0.65299	0.0801819
rs694514	1.31921e-07	-0.347504	3.0489	-1.5116	1.42599	-1.7283	-0.840235	-0.743876	-0.578496	-1.06675	-1.72248
rs1484791	1.32424e-07	-0.287718	2.55307	-0.581004	-1.77948	-1.03726	1.6674	-0.801418	-0.272609	1.19685	-0.529796
rs1349386	1.45556e-07	-1.60712	1.00421	1.10656	2.54991	-1.67915	2.02129	-1.57144	-0.66502	0.792683	-1.77209
rs790725	1.49422e-07	0.782473	0.100019	0.569275	-0.691069	0.234839	0.266089	1.10465	-0.666749	0.52534	1.05321
rs8037493	1.51955e-07	2.78397	-0.916318	0.621182	-1.12205	0.657961	0.288077	0.40254	-1.21756	-0.540736	0.454121
rs7184217	1.53235e-07	-0.350229	-0.300263	-0.453241	-1.07892	0.864833	-0.196119	0.0913769	-0.627053	-0.203205	-2.2789
rs7973949	1.54069e-07	-1.78678	-0.292809	-1.19061	1.54432	2.52012	0.87745	0.20033	2.49549	0.295741	-0.652434
rs73209076	1.61221e-07	1.90314	1.43806	0.714103	-0.920611	-0.794469	-0.137926	-0.443334	-0.826742	-0.502701	0.0763616
rs10198041	1.65369e-07	-0.117425	1.77327	0.2169	-0.592365	-0.295245	0.341493	1.21341	-1.35823	0.96608	0.151831
rs11709488	1.67274e-07	-0.567092	-0.309708	0.994695	0.495783	0.750438	0.256567	1.3326	0.675093	-0.635876	1.08802
rs2952899	1.70742e-07	0.487573	0.0440412	-0.667542	-0.566166	0.561389	0.448614	-0.590833	0.997261	0.659635	-0.725352
rs55917579	1.72049e-07	-0.859971	-0.908205	0.605709	-0.246076	0.416629	0.585901	2.17417	0.90791	-0.807091	-0.136141
rs536261263	1.72719e-07	1.0987	0.0796538	1.97578	-0.104355	0.481788	0.814263	-0.671387	-0.0282395	1.20653	1.21301
rs9569898	1.79462e-07	-0.00696638	0.431518	0.414009	-0.487892	-1.33703	0.187598	0.750753	-2.18138	0.476634	-0.831218
rs11109354	1.79891e-07	0.418438	0.247667	0.650887	-0.241634	1.60136	-0.739075	-1.01581	-0.0102111	1.10708	0.158238
rs66530329	1.81443e-07	-0.278863	-0.130058	-0.582962	-1.25391	-0.718074	-0.456712	1.24981	-1.04266	0.611435	-0.5455
rs56264804	1.84578e-07	-1.07242	-1.79848	-0.987048	-1.5822	3.18272	-0.728878	1.62875	-1.84958	-0.413297	2.0986
rs6946056	1.90492e-07	-0.639499	-0.591512	-0.373904	0.523387	1.15509	-1.51217	0.24687	0.237868	-0.653994	-1.55941
rs2228561	1.90702e-07	0.31249	1.57132	0.135626	0.41118	-1.99347	-1.49472	1.29607	-0.0809937	-4.41961	-1.21228
rs58146688	1.96856e-07	0.65154	1.07582	-1.83092	0.724233	0.247348	-0.266367	-0.255052	0.709891	0.0830433	0.97695
rs11945642	1.98337e-07	-1.44149	-0.673384	-2.14093	0.00351028	1.08574	1.32468	-0.074164	-0.12711	-1.60601	-1.37899
rs9713189	2.12669e-07	-1.26536	0.201808	0.56521	1.29166	0.0101767	-0.0804244	-0.676209	1.02329	0.230501	0.0457818
rs6584158	2.13672e-07	0.363364	-0.81256	0.423805	-0.578764	0.589041	1.30902	-0.844268	1.82805	2.12558	0.536119
rs6487366	2.19842e-07	1.64347	-0.506971	0.15395	-1.96332	1.7608	-1.55109	1.41957	-1.39333	0.281719	-2.34202
rs2182568	2.20505e-07	0.655335	0.22747	0.159244	0.752059	-1.00673	-1.30655	1.42722	0.651644	-0.143074	-1.50704
rs35602294	2.21548e-07	-0.945597	0.638493	-0.283327	-0.32185	0.108772	-2.19669	1.10081	0.768749	1.26436	2.80087
rs1909615	2.26059e-07	-0.142195	-0.543084	-0.595454	-0.0133196	-1.10156	1.89152	0.11996	0.39122	1.32237	0.369793
rs528799859	2.34235e-07	-1.77043	-0.038763	-0.113501	0.779846	0.814691	-1.57501	0.452655	0.131427	0.243067	1.34011
rs11395094	2.3595e-07	2.53142	-2.74199	0.521943	0.350028	-0.940111	0.887173	-2.24637	-3.13516	1.10587	0.567044
rs209357	2.36575e-07	0.371236	0.940929	-1.27266	0.37047	-1.57235	-1.4281	-0.27117	1.90361	-1.18745	0.612136
rs9384345	2.38818e-07	0.338227	-1.798	0.16218	-0.350978	-0.703598	0.104523	0.337258	-0.0372695	-0.410685	-0.545852
rs73158270	2.60683e-07	1.86142	-0.0579687	0.927837	-1.52078	-0.555133	-1.28447	1.60546	0.370449	0.0924159	-0.314301
rs77317247	2.78899e-07	0.341373	-0.850892	0.224431	-0.984005	1.58733	0.641042	1.14052	-1.50086	0.918445	0.675111
rs1696495	2.80075e-07	-0.813702	-0.72994	0.298116	0.116292	1.53347	1.80869	1.97258	-1.00116	-1.33532	0.0750834
rs7236549	2.86204e-07	0.73686	0.329397	0.658018	-0.858059	-0.295388	-1.45802	-0.888748	0.177259	-1.23601	0.694616
rs138810808	3.19166e-07	0.318885	0.837257	-1.88938	0.738245	1.90752	-1.0704	0.147934	-1.31509	-0.864219	-1.58453
rs11692742	3.22745e-07	0.546876	-1.02917	0.466154	-0.442915	-3.73917	0.0126579	-0.0648229	-1.50445	0.769348	-3.15667
rs10832195	3.28532e-07	-2.02136	1.12153	-0.92108	0.922322	1.40502	-0.00674594	0.154832	-1.65434	-0.581551	1.63025
rs10835555	3.40753e-07	-0.305635	0.612354	0.591084	1.06956	0.735441	-0.991141	0.667651	1.49917	-1.08328	0.268792
rs10048785	3.48997e-07	-0.104753	0.604377	0.63665	-0.37048	0.00436279	1.65449	0.907191	0.909936	0.753952	0.265428
rs1724576	3.49875e-07	-1.00713	-1.09517	0.358234	-0.0625945	1.24159	2.16572	0.584375	-1.44224	0.39916	0.831454
rs4921943	3.58398e-07	1.8512	-0.987871	0.683393	-1.77967	0.193996	0.0239538	1.6226	-1.22759	0.117758	-0.534166
rs11399056	3.59533e-07	2.00514	0.549485	1.93548	-1.69145	-1.75907	0.878113	1.89533	-1.62904	-0.315206	-1.94597
rs12232531	3.76377e-07	0.153436	-2.44425	-0.087382	2.15768	-1.96823	3.3496	0.73337	0.0721367	1.85688	0.298364
rs11046561	3.87366e-07	-0.808587	0.093783	0.568926	-1.83571	-0.456098	-0.439884	1.18456	1.18973	-0.585199	0.640256
rs3849853	3.8824e-07	0.65297	0.108849	1.60994	-0.0507506	1.26425	2.09275	-0.752867	-0.930042	-1.23232	-2.41013
rs57895687	3.97928e-07	0.602133	1.75351	1.39163	2.00051	-0.500266	-1.23993	0.0364852	1.6231	-0.973877	1.47003
rs10282010	3.98549e-07	-0.719025	-0.473892	0.91437	0.349605	-0.26889	-0.0368207	0.246773	0.516397	0.73886	1.14546
rs115222986	4.27701e-07	-0.0305346	-0.886961	0.618536	-3.05373	0.107078	-1.30547	-1.69427	0.472748	-1.07509	4.13578
rs111265200	4.28421e-07	0.0821641	-1.09438	-0.848659	-0.826396	-1.47897	0.230663	1.41734	0.81403	0.80756	0.0271932
rs12548983	4.28706e-07	-1.99019	-0.633704	-0.427636	0.172998	1.16432	0.711707	-0.450829	-1.03186	-0.601553	-0.907041
rs10520750	4.45813e-07	0.912777	0.102705	-0.121096	0.382508	-1.09925	-0.0862881	-3.0361	-0.373356	1.03766	-1.00931
rs1028045	4.4834e-07	0.372959	-1.82474	0.802569	-0.635194	0.725621	0.960038	0.188694	1.25211	1.02896	-0.213308
rs7577110	4.50942e-07	1.66832	-0.179985	-0.089807	-1.02751	1.15125	0.0640332	-0.0789905	0.554044	0.675324	0.613658
rs251251	4.65381e-07	-0.328889	0.385627	-0.664604	-0.661794	-0.0668832	1.59641	0.0228189	-0.152338	-0.75027	0.175399
rs72933469	4.69763e-07	-0.647405	1.54692	0.409494	2.39091	1.31275	-0.732048	-1.71524	0.65285	-0.338423	-0.490079
rs507990	4.70266e-07	-0.131765	-0.385962	0.170829	0.675089	0.437115	0.408072	0.530409	2.49507	-0.269534	0.871668
rs375585739	4.77179e-07	-0.75425	0.381957	-0.334372	-0.457112	-1.39223	-0.119972	1.10762	-0.474142	-0.677835	1.53697
rs78265190	4.86473e-07	-0.245033	-0.0335365	-0.41185	-0.440201	-0.769398	-0.529102	0.616356	0.931701	0.143068	1.55805
rs2506125	4.87532e-07	-0.582412	-2.26827	0.943304	0.373884	0.758255	0.781032	0.164015	-0.243526	0.0419522	-0.968109
rs12365992	5.06328e-07	1.17282	0.176999	2.62982	-0.820633	-1.46726	-0.00919399	-2.44067	-0.158054	0.212314	-0.126148
rs12335386	5.0919e-07	0.0709429	-0.204753	1.48577	-0.39825	0.411457	0.124473	0.825915	0.369558	0.472717	2.2177
rs142025297	5.13421e-07	1.35446	-0.301207	0.894741	-1.55669	0.124595	-1.08162	-0.768386	0.636033	1.92406	-0.7581
rs12671608	5.167e-07	-1.51351	-0.244503	-0.260789	0.19976	-0.295821	1.5519	0.651453	-1.39641	0.323617	0.768444
rs12358567	5.26444e-07	-1.02603	0.929455	-0.691946	1.31477	-0.0180891	-0.127898	-1.10212	0.641051	-0.675445	-0.892368
rs530349	5.30508e-07	0.519998	-1.76563	0.776244	0.340159	-0.144307	0.394677	0.0811573	1.30202	0.114369	0.95975
rs11042397	5.5258e-07	0.115492	-0.146029	0.0801228	2.83	-0.45934	-0.102063	1.49459	-0.489092	0.349139	-0.728426
rs570803992	5.60558e-07	0.758304	-1.00308	0.0690763	0.530446	-1.33776	-0.759946	-0.307807	-1.52948	-0.507443	-0.619198
rs7830913	5.82185e-07	-1.07524	0.810352	-0.647837	0.81488	-0.134189	0.371135	0.0519909	-0.194485	2.58925	-0.203788
rs143413535	5.89192e-07	-0.981505	0.31694	-1.03144	0.645347	0.640505	0.915899	1.12863	1.56475	-0.978528	-0.305354
rs117623407	5.92785e-07	0.953794	1.09702	2.09303	-0.989349	2.63866	-1.77097	5.58862	-1.38185	-2.79448	-2.77508
rs13354760	6.23736e-07	-1.21125	-0.526239	-0.636837	-0.224442	0.23048	-1.31873	0.0223042	0.648157	-0.0802914	-0.323444
rs117153124	6.2936e-07	-0.406745	-0.409252	-1.30804	-0.00374818	-0.216318	-0.789881	0.695147	0.480862	-0.563587	0.262943
rs753812	6.41255e-07	-1.63686	1.84052	2.59448	0.966215	-1.81947	1.16639	-0.324488	-0.038811	2.33102	-0.80717
rs537715385	6.43217e-07	0.666987	0.304001	0.577356	0.465585	0.637469	0.757971	1.18057	0.955897	-0.363785	0.2501
rs10974408	6.47185e-07	-0.986756	0.613324	2.37699	-0.691981	-0.547432	2.27257	-1.06453	-1.60226	-0.00531105	-0.343087
rs12649329	6.66794e-07	1.17015	-1.93828	-1.16609	0.0933373	-2.17905	0.143795	1.23446	-1.98416	-0.799893	1.1523
rs7633256	6.76398e-07	-0.237411	-0.91888	-1.38485	0.0134988	0.734463	-0.719488	2.12533	1.329	-0.628138	0.578019
rs60483752	6.76962e-07	-0.909487	-1.71695	1.30562	0.670708	0.111756	0.840798	-1.1536	0.743043	1.9705	0.600841
rs6869910	6.81238e-07	-0.7776	3.04941	1.69165	0.366619	1.5075	-0.311377	0.0976956	1.99059	2.00205	2.26352
rs542189	6.85671e-07	0.0667291	1.3727	1.7035	0.0971763	-1.35568	-0.667569	-1.82516	-0.410006	-0.268065	0.346777
rs462318	6.88961e-07	1.79672	-0.153585	-0.76349	0.584306	0.533037	0.313602	0.228636	-0.234917	-0.770827	1.3246
rs12653108	6.90386e-07	0.359111	-0.200825	0.993741	-0.231529	0.382123	-0.174334	-0.611449	-0.427234	0.248618	0.341236
rs17496539	7.00613e-07	-0.472471	0.176682	0.0195669	0.40222	-1.35759	-0.112028	-0.373165	-1.43081	0.41501	-0.168625
rs2241527	7.03239e-07	1.00385	-0.564083	4.95392	-1.3404	-0.930215	2.98844	-2.70306	-1.81312	2.13873	0.743933
rs681869	7.34679e-07	-1.14382	0.933716	-2.47557	-0.571286	1.10841	-0.580396	-0.302466	0.156481	-0.49588	-0.541071
rs11165442	7.42294e-07	-1.46999	0.168023	-1.03757	-1.10072	-0.675108	0.0391375	0.901805	1.41374	-0.190141	-0.575561
rs10747559	7.43122e-07	0.447039	1.8515	1.41392	0.565832	0.439358	-0.713768	-0.826256	1.86453	1.4356	1.35468
rs7544758	7.60131e-07	-0.062036	-1.45141	1.01678	-1.4886	1.03193	0.337592	2.00428	0.65526	-0.956117	-0.471437
rs117882179	7.65221e-07	-0.816928	-0.620147	0.605749	1.66299	-0.493687	1.39233	-0.757307	-0.423261	0.998955	1.19517
rs6489979	7.81474e-07	-1.11271	-0.775352	-0.0866154	1.16801	-0.363988	1.05366	-0.363155	1.19874	1.54767	-1.37045
rs7597431	7.82181e-07	0.910748	-0.325961	-1.27151	-0.426652	-0.29872	-0.340367	0.577663	-0.906338	-1.52122	0.515211
rs6067053	7.91228e-07	0.370884	-1.56022	1.49349	0.146165	-0.483868	1.80723	0.28759	-0.940008	1.6101	1.15254
rs17569194	8.21701e-07	-1.04745	2.43141	1.56683	1.52691	0.267546	0.117413	0.496056	1.43181	0.675797	1.6209
rs260731	8.34859e-07	-1.32719	-1.79257	0.573387	1.42631	0.0261911	1.09411	2.07131	0.855406	-0.301947	-1.65586
rs13151067	8.34929e-07	0.0624787	0.0176308	-0.868033	0.153154	0.395139	-1.21915	0.588762	-0.0614421	0.0522491	-0.0355584
rs1397318	8.3519e-07	0.371594	0.339637	1.46362	0.0255978	-0.362146	-0.693793	-0.186099	-0.761766	0.0116726	0.866412
rs79818995	8.48629e-07	1.77385	0.0803446	0.424901	0.199299	1.14335	-1.83816	0.332177	-0.575209	-1.3468	0.913036
rs571007343	8.50755e-07	0.487582	-0.64012	-0.985213	-0.163151	-0.273978	0.0024447	-0.198658	1.54124	-0.955336	-1.57124
rs4678090	8.54025e-07	-1.3544	1.32609	-1.69959	1.24582	-0.538758	-0.412447	-1.07217	0.872245	-1.21003	0.611007
rs56990853	8.60635e-07	-1.15111	0.469932	-1.42533	0.0647379	-0.169732	-2.00695	0.922721	-1.87005	0.0855452	-1.49237
rs73184251	8.65244e-07	-1.38714	-1.71213	-2.42985	0.398362	-0.838716	0.822637	-1.86465	-1.05557	0.362276	0.625835
rs6456714	8.67496e-07	-0.592421	0.668597	-0.277574	-0.186866	-1.01786	-0.494462	0.293351	0.164308	0.331006	3.39391
rs72607173	8.70235e-07	-0.342693	1.0524	0.765706	-0.29972	-1.4495	1.40762	-0.83572	-3.52803	0.619227	1.04834
rs9606242	8.7411e-07	-2.4464	0.460835	2.65593	0.52798	0.2743	1.0096	0.451616	-1.56155	0.551376	-0.62971
rs34954881	8.75686e-07	0.634684	0.466478	-1.25779	-1.90064	0.654968	0.0574634	-1.58653	0.426608	-1.37249	-1.20899
rs17400657	8.8103e-07	0.507491	-0.377198	0.166832	-0.974712	-0.0379044	0.361122	0.392667	-1.4649	-1.1973	-0.354526
rs56125165	8.83406e-07	1.56799	0.0999181	-0.149269	-2.53451	-1.08931	0.0364453	0.0814883	-0.826169	-0.690675	-0.147929
rs7082671	9.03377e-07	-0.309815	-0.399998	-0.187488	1.49813	-0.539131	-0.95969	-1.92775	-0.773654	0.647458	0.644267
rs10466917	9.06411e-07	0.62701	-1.55098	0.838583	-1.22874	-1.89437	1.12488	2.71368	-2.33755	0.991663	-1.67884
rs10961288	9.19515e-07	0.205804	1.3745	0.705935	-2.08773	2.06155	-0.432865	-1.74824	1.84442	0.780004	-0.281414
rs10753296	9.24586e-07	0.707839	-1.10835	-0.849384	0.00329543	0.13591	-0.0596669	-1.61284	0.0498342	-0.921881	-0.683754
rs4324022	9.83936e-07	-0.507211	0.995351	-0.179162	0.124165	0.851627	-2.91291	1.32356	-0.840166	0.155734	0.387107
rs11144053	1.00088e-06	1.66215	-1.12758	0.934744	-0.467542	-0.114379	0.000836187	-0.882185	-0.113774	-0.856549	0.399885
rs140393467	1.00505e-06	-0.324649	-0.914803	-0.00849587	-0.577731	-0.0812044	-0.805019	-0.786505	0.109163	-0.0902941	-1.19193
rs1748648	1.01717e-06	0.141563	0.0653759	-0.0705352	-1.52106	3.70224	-0.270398	-0.634876	0.665882	2.6794	2.87065
rs35457953	1.02629e-06	-1.50677	-0.0338389	-1.47539	1.36629	0.507193	0.153276	0.810209	0.459824	-0.106651	-0.729333
rs343950	1.02804e-06	-1.34292	-0.118099	-0.859952	-0.463887	0.652953	-0.375695	1.51031	-0.483047	-0.091195	-0.619004
rs587330	1.04257e-06	-1.29324	0.440761	-0.71834	0.913577	0.899072	0.930904	0.623623	1.70327	0.60131	-0.278408
rs34076906	1.07518e-06	0.338415	2.10492	1.45374	0.818416	0.576202	-1.72677	0.786483	2.87933	-0.808071	0.69125
rs11715496	1.10973e-06	-1.86787	0.397538	-1.10058	0.542161	-0.292439	-1.8917	-0.0673294	-1.27382	-0.152646	0.540576
rs13130403	1.11887e-06	0.273454	-0.637306	1.18662	0.551012	0.0223619	0.779702	0.251859	-1.10685	0.0630754	1.37659
rs1013987	1.13646e-06	-1.38959	-0.0716284	-0.943141	1.73611	-0.610874	0.167516	-0.606574	-0.808521	-1.22118	-1.07718
rs61256039	1.14906e-06	1.1091	-0.715814	1.33716	-0.283694	-1.43592	-1.12595	2.79871	-1.42776	-1.05047	1.51307
rs111586925	1.15533e-06	-0.682714	-0.770925	-0.170455	-0.684967	1.49686	0.750924	-0.131978	2.0612	1.26566	-0.733953
rs12064119	1.16419e-06	0.647966	0.117869	0.416083	-1.41714	1.29328	-0.605646	-0.706059	0.39538	-1.80165	0.198699
rs12648723	1.16966e-06	0.409644	0.177177	-0.857871	-0.672826	0.405725	-0.292655	-0.941697	0.650823	0.134553	-1.84394
rs4592808	1.17739e-06	0.400814	-0.128541	0.00156268	0.326131	-0.848929	0.08794	-0.168451	0.0996354	0.607933	0.245336
rs9311152	1.19421e-06	-0.593847	-0.174284	0.116922	-0.0580762	-0.517053	1.1935	-2.17004	0.171738	-1.03159	-0.00196236
rs76027189	1.20127e-06	0.273858	0.540875	0.155674	1.10209	-0.519907	-1.13154	1.3437	1.9016	-1.69956	-0.465874
rs736625	1.2336e-06	-1.50961	-1.31532	0.995909	0.318052	0.49397	0.683023	1.01465	0.422306	-0.255333	-0.325912
rs654602	1.3247e-06	0.633882	-0.346192	0.928635	-0.858863	-0.471564	0.198857	-0.665458	-0.596074	0.605278	-0.325463
rs11207007	1.32908e-06	-0.893728	-0.840102	-0.99603	-0.726897	0.762627	-0.33117	0.0117311	-0.838761	-1.41834	0.932047
rs17027446	1.34042e-06	0.458423	-0.804201	-1.36993	-0.249585	-0.562958	0.417222	-0.525512	-0.283612	2.3843	1.07169
rs539343	1.34969e-06	0.834796	-1.56162	2.86493	0.0309822	-0.553427	3.20121	1.97719	-1.07154	0.15816	-0.183334
rs12349699	1.35385e-06	-1.39113	-0.300686	-2.31699	-0.15928	-0.0329524	0.819854	2.48118	-0.723624	-2.42946	0.862418
rs9419431	1.37386e-06	-0.712386	-0.0600195	3.10957	1.16185	-0.775001	-1.35121	-0.0826594	0.625039	2.42946	-0.984302
rs17623227	1.39725e-06	0.346687	-1.11881	0.191242	-0.990936	-0.394951	-0.242027	0.433936	-0.153642	0.753647	-0.276201
rs2922508	1.42026e-06	1.31787	-1.56719	-0.0845806	-1.53579	-1.20134	1.42311	-1.05119	-0.898406	0.249926	-0.375873
rs4539556	1.42296e-06	-0.892636	2.27618	-1.14615	0.177817	-1.03923	-1.97953	-0.573766	-0.999442	-0.347368	-0.821556
rs531633825	1.42807e-06	-0.0641869	1.19748	0.131627	1.90251	-1.09185	-1.73898	0.489098	0.50497	1.17177	-0.597801
rs370329450	1.43874e-06	0.172571	-1.30621	0.386392	0.026188	0.0263729	1.18019	0.310388	-1.12391	-0.915039	0.0824256
rs2515302	1.4825e-06	0.597992	-0.944246	-0.114549	0.749745	-1.76107	0.813889	0.461296	0.875965	-0.424899	-1.31372
rs7040304	1.52735e-06	-2.52752	-0.738765	-0.800637	1.21109	0.910194	1.46913	-0.830895	0.493161	-0.465989	-0.163033
rs34287227	1.55944e-06	1.07462	0.744487	-0.292861	-0.840579	0.431811	0.15408	-0.710184	0.41744	0.313004	-1.55702
rs2700914	1.56608e-06	0.296376	-1.52984	-0.649254	-0.909385	1.31373	0.751337	0.363951	0.449043	0.921224	0.494823
rs9425051	1.56857e-06	0.716309	-0.592608	-0.192817	-0.426048	1.37542	-1.08825	1.24864	-1.11594	-0.330445	-0.430342
rs7430680	1.59729e-06	0.107473	-0.333373	0.0210122	0.640732	-1.65393	-1.62802	-0.0583256	0.114243	-0.253544	-1.01461
rs3756025	1.61328e-06	0.235758	-1.9819	0.494019	0.772157	0.376398	1.10695	-1.01572	-0.541807	-0.589569	-0.925388
rs8053397	1.61722e-06	0.0289459	-1.29424	-1.57751	0.302943	-0.491153	2.35707	-0.697733	-1.90008	1.34053	-0.0851799
rs67821327	1.62763e-06	-0.71352	-0.585619	-1.12674	-0.121775	0.513587	0.314705	-0.128465	-1.37104	0.75489	1.04911
rs141019334	1.62765e-06	1.24667	0.115188	0.155107	0.267869	1.65007	-0.798103	-1.4803	0.135176	0.872611	-1.03972
rs16875599	1.63497e-06	-0.46976	0.633132	-3.20763	0.0547098	-1.87787	-0.398647	0.431668	-0.336406	0.391852	1.05744
rs12335418	1.65358e-06	-0.0962152	0.226187	1.64321	-1.40816	0.410621	1.7508	-0.335981	-1.03545	-0.787731	0.210332
rs143695144	1.66125e-06	0.807549	1.51322	0.401033	0.386113	-0.0876923	-0.649519	-0.42518	0.309955	0.149007	1.42628
rs6678902	1.70355e-06	1.69025	-0.657011	-1.84228	-1.00848	1.0134	-0.531482	-0.76134	-1.30994	0.858098	-0.340406
rs78994380	1.76033e-06	0.146362	1.5574	-0.225678	0.431827	-0.557625	-1.03744	0.223922	-0.651298	0.453475	-0.979233
rs139044095	1.77067e-06	-1.39706	-1.07346	-0.356926	-0.252907	0.369509	-0.141362	0.302559	-1.99674	-0.867852	0.0297611
rs12051981	1.79506e-06	-0.431531	-0.481688	-0.70568	0.212821	-1.54346	-0.977286	-0.637485	-0.900946	0.0705138	0.0925856
rs721755	1.86766e-06	-1.65149	0.902372	0.111943	-1.82998	-0.0731056	-0.501187	0.109545	1.30983	-0.471351	0.367028
rs12893429	1.88467e-06	-0.205649	0.664638	-0.253219	0.616194	-0.577059	0.635574	0.897555	0.580236	0.981348	0.77387
rs13170430	1.9037e-06	-0.110705	-0.0937796	1.02585	-0.560336	2.21939	-0.0509676	1.30922	0.482493	-0.983414	1.73262
rs117143374	1.91147e-06	0.251764	1.25073	1.03264	0.0648679	-0.465608	-2.29808	1.30244	0.84903	-1.16135	-0.848871
rs13174878	1.91427e-06	1.93141	-0.244118	0.748948	0.893248	-0.650824	0.368816	-0.0417729	-0.00735882	-0.49225	0.354013
rs1608026	1.94568e-06	1.46042	-1.04472	1.25348	0.864941	-0.886897	0.576862	-0.062305	-0.530458	-0.38231	-0.517329
rs61711946	2.02731e-06	1.33463	-0.233551	1.10102	0.692795	-0.746532	1.21051	-0.691158	0.349094	0.0549425	-1.23178
rs5862222	2.02903e-06	-1.10841	-0.0167192	0.316418	-1.43354	-0.609351	-1.67593	0.862455	1.86574	0.785831	-0.141201
rs72687029	2.03866e-06	0.613794	3.28414	0.861583	-1.75299	0.190788	-1.29607	-0.784912	0.717232	-0.355439	0.268147
rs149960078	2.09471e-06	0.289107	0.373103	0.307469	0.687329	-0.108369	0.189691	0.402441	0.43189	-0.95889	0.84431
rs274625	2.10052e-06	-1.76163	-0.452507	-0.656005	0.600735	-0.311428	0.0141078	0.541274	-0.246304	-0.748881	-2.43465
rs7544225	2.1025e-06	-0.416444	-0.783358	-0.046206	-1.17561	1.7298	-0.244317	-2.42656	-0.684147	0.966763	-0.522346
rs10882116	2.10679e-06	-2.22329	0.885438	0.152976	-1.0373	0.160641	0.38208	-0.0899306	1.56923	-0.444797	1.26905
rs1333859	2.12151e-06	-1.12317	1.38518	0.439857	0.480375	1.31781	0.615142	0.264472	-0.355095	1.17097	-1.32223
rs17055918	2.13864e-06	0.700967	0.602879	0.862047	-1.7077	-0.587252	0.48998	1.38833	-1.12443	1.29846	2.07303
rs55998126	2.16288e-06	1.34689	-1.46102	0.98684	-1.8345	0.269452	-0.102971	-0.949246	2.35937	1.04014	1.19241
rs503282	2.17635e-06	-1.02886	0.406614	0.0452183	1.09251	-1.52068	0.516983	1.1723	0.124179	0.442895	-0.728961
rs4504269	2.17688e-06	-0.647563	-1.01153	-0.15922	1.82645	0.208719	0.488229	0.880131	0.249748	0.180419	-1.5221
rs586305	2.20196e-06	2.21197	-0.866478	-0.866793	-0.582996	2.85123	-0.860713	0.700399	0.605496	-0.336057	-1.2216
rs7602925	2.20357e-06	0.47337	-1.06961	-0.250642	0.559124	0.53568	-0.537796	1.50799	0.0961745	-0.484399	-0.14884
rs1942384	2.21646e-06	-0.171074	0.468653	-0.457473	-0.816642	0.508528	-0.425918	-0.33501	0.156501	0.782649	0.599835
rs2545385	2.2407e-06	-0.353633	-1.2634	0.816791	0.206036	0.534361	0.323461	1.3958	-0.960571	1.21922	-0.632964
rs11157240	2.241e-06	0.0863216	-0.273031	0.103267	0.552972	-0.143736	1.08207	0.359303	0.448497	0.075823	0.208352
rs805504	2.27504e-06	-1.31825	-1.6064	-1.75831	-0.028136	-0.399174	1.79127	-2.39308	-1.17178	0.633049	2.96456
rs11583645	2.32049e-06	-0.567074	-0.192697	-0.720817	1.30916	0.565073	-1.90683	-0.468781	-0.474054	-1.8899	1.17485
rs1943639	2.32912e-06	0.0290223	1.16338	1.3201	0.0162915	0.80399	0.9684	-1.04262	2.30867	0.0423697	0.644374
rs11792775	2.39204e-06	-0.871503	-2.05905	-0.54982	0.288067	0.224982	-0.160146	0.782854	0.2816	-0.533357	-2.40425
rs375707686	2.42091e-06	1.30742	-0.481482	-3.69672	-1.46346	-1.50806	0.442629	-0.588633	-1.12515	0.102632	-0.538422
rs338222	2.42921e-06	2.44997	1.37859	1.7451	-0.859186	1.33479	-2.05287	-0.888585	-0.102576	-0.728017	0.855999
rs7527137	2.46406e-06	0.862382	0.447263	1.27475	1.8821	1.63749	-0.957645	-1.86283	0.93444	-1.14141	-0.266352
rs12598271	2.46706e-06	-0.156667	-0.695172	0.797927	0.510862	-0.89475	0.613819	-0.308134	0.200748	1.23006	-0.0988496
rs41258054	2.47855e-06	0.0880253	-0.245131	0.136783	-0.15779	1.54705	0.00540243	0.0269662	-0.799147	-1.27036	0.461065
rs876983	2.48306e-06	0.0825344	1.39848	0.214063	-1.03636	0.672142	0.404799	0.479834	0.398783	1.77876	0.401168
rs1331431	2.48501e-06	1.02267	1.26288	2.77687	-0.306648	0.142504	-1.06077	-0.141923	0.959152	0.0302649	-0.150183
rs34960580	2.52743e-06	-0.238079	-2.08434	-1.86091	-1.93983	1.37548	0.0564757	0.939296	-0.640095	-1.43684	1.52921
rs76824303	2.55158e-06	-0.353598	0.73168	-1.76617	1.08633	-0.217937	-0.52346	0.299956	-0.662669	-1.30839	-0.433644
rs62443625	2.56246e-06	0.250244	1.41644	2.04029	-0.0334126	1.84392	-0.755077	-0.237846	2.08401	0.00941263	-0.9825
rs4827605	2.66053e-06	-0.655065	0.159088	-0.510979	-0.0755586	-1.02837	0.0476562	-1.07033	0.169057	-0.243369	0.525337
rs3953307	2.66271e-06	-0.804442	1.69726	1.82015	-0.751053	-1.2354	-0.706864	-1.72605	-0.461212	1.53621	2.4522
rs12907298	2.69036e-06	0.388788	1.71504	-0.434905	-0.642231	1.76992	-0.980771	-1.45759	1.31542	2.29107	0.559782
rs2152872	2.69189e-06	-0.175161	2.38435	0.564697	-0.00160977	-1.33586	0.844315	-0.186554	-0.62607	1.02401	-1.66648
rs755854	2.79318e-06	-1.19273	-2.18282	1.01984	-0.670195	1.7551	1.9642	1.06115	0.422108	0.422318	-0.835905
rs117517757	2.83059e-06	-0.448734	0.163557	-0.199647	0.697564	-1.06591	-1.63005	0.531646	0.138888	-1.15329	0.596662
rs7190913	2.83716e-06	1.2248	-0.0981471	-0.0495836	-2.27387	0.136634	1.31838	-0.948722	0.898862	-1.21867	0.520686
rs7769527	2.91029e-06	-1.7217	1.2902	-0.85737	-0.00828687	0.199739	-0.621823	0.57795	1.47162	-0.384009	1.59669
rs55898736	2.9261e-06	1.26515	-1.07866	0.18737	0.108234	1.08635	0.00344894	-0.391021	1.83316	0.0811448	-0.501963
rs10993755	2.92722e-06	0.164617	-1.19793	-0.26987	-0.55552	-0.00489479	0.306666	-1.24912	-0.710774	-0.089813	0.213861
rs4616368	3.00944e-06	0.396472	-0.672425	1.29134	-0.402762	1.72384	-0.660369	0.521452	0.0320236	0.887208	0.300453
rs11789610	3.01532e-06	0.337901	-0.233313	-0.384458	-0.171521	-0.401053	-1.0679	0.255066	-1.2073	-1.4037	-1.27664
rs4088383	3.05353e-06	0.179459	-2.52419	1.8237	-0.230794	0.636071	-0.416764	-0.0414756	-2.2064	0.440898	0.147222
rs149548	3.09488e-06	-0.240865	-0.529707	1.0174	-1.5169	1.19747	0.345045	0.706654	-0.489503	-0.255651	-0.63052
rs1921981	3.10017e-06	-0.357653	0.33727	1.67944	-1.2604	-1.33085	-0.218221	0.670877	-0.113543	0.319387	0.657706
rs76357557	3.10679e-06	-0.312956	0.968111	0.855627	-0.609799	-0.208596	0.854003	1.37437	-1.69108	-0.535178	-0.378456
rs2465063	3.11078e-06	0.47932	-1.2595	-0.582037	-0.244849	-0.418471	0.796618	0.557404	0.159521	0.381893	1.50864
rs9956189	3.11523e-06	1.70513	0.562377	0.168476	-1.19715	-0.881351	1.05522	-0.473031	-0.115028	-0.616827	-1.09811
rs6127650	3.19309e-06	-0.720299	0.663259	-0.27371	0.269223	0.266964	-1.31898	-0.600573	0.398043	0.300436	2.62545
rs143631943	3.19351e-06	0.744285	0.725291	1.9546	0.18608	-2.40486	-1.33562	0.460658	2.05093	-0.769891	0.498375
rs1973991	3.22445e-06	0.891819	0.119719	-1.94016	-0.852268	0.290215	-1.31128	-0.271011	1.70566	-0.641924	-1.20342
rs2103317	3.30141e-06	0.260371	-0.618566	0.982997	-0.44753	-0.940209	0.028451	0.0613898	-1.17096	-1.38974	-0.636873
rs541745677	3.31654e-06	-1.84766	-0.584367	-1.43786	0.200852	-0.605244	-2.47264	-0.401196	-1.62265	-2.62098	-0.997047
rs7710207	3.40214e-06	-0.829639	0.477135	1.29073	0.325633	-1.77752	0.258857	0.739883	0.0225878	0.180313	-0.0519383
rs3110624	3.41356e-06	-0.524832	0.00828522	0.999271	1.33858	-0.544684	0.17065	-0.634258	1.58126	0.589159	-1.31278
rs45516493	3.51143e-06	-1.85074	0.202455	1.71671	1.08312	-0.246963	-1.41471	0.510776	-3.38891	-0.0606881	2.11002
rs12883087	3.56034e-06	-0.745137	0.389958	-1.74134	1.17233	0.642996	0.492912	-0.0610369	-0.250338	0.131023	-2.46431
rs28767236	3.60797e-06	0.291294	0.0747825	0.0420959	-0.321767	-0.117046	-1.06153	1.31228	-1.72101	0.851801	1.69381
rs10740465	3.6333e-06	0.427187	0.689299	-0.737471	-1.19014	-0.868215	0.356869	-0.549617	-0.280611	-0.87713	0.980222
rs201349975	3.68227e-06	-0.486639	-0.521695	0.311053	0.895473	1.01573	0.419127	-0.878204	0.126316	-0.397023	-1.10052
rs13228816	3.69776e-06	0.806947	0.00164325	-1.2825	1.41473	1.20091	0.654502	-0.628567	0.829983	1.06984	0.440225
rs1317004	3.71432e-06	1.27164	-0.74018	-0.424014	-1.54811	-1.85669	1.29147	1.00841	-0.152591	-0.149922	0.823029
rs4134943	3.84814e-06	-0.322961	1.21524	0.747777	0.473342	-0.940749	-2.81839	0.212973	-1.65519	-0.909996	-0.383332
rs113316302	3.87864e-06	-0.379567	0.333623	-0.245715	1.21396	0.322768	0.40803	-1.07129	1.1948	-1.21786	0.0424882
rs4888799	3.89562e-06	-0.109129	-0.121864	-0.886872	1.17432	-0.610262	0.468771	-0.286528	-0.630804	0.374902	-0.0935075
rs374827	3.91343e-06	0.27858	-0.277532	1.27182	-0.966267	1.20327	0.789789	-1.33551	-0.539597	0.856364	2.20229
rs13042602	3.96368e-06	0.748763	-0.0137898	-0.45252	-1.58036	0.491782	-0.514042	-0.0420625	0.599708	0.603098	-0.0549892
rs139160	4.00362e-06	-0.22472	-0.185723	1.32042	0.836806	0.185322	0.438289	0.286362	-0.0456941	0.427105	1.76265
rs8032583	4.00524e-06	0.870003	0.398474	1.51752	0.0440558	0.160291	0.479838	-0.747665	-0.155571	0.210026	-0.408954
rs1323984	4.01074e-06	-1.29249	0.214988	-0.0448327	1.22512	0.870254	-1.62421	-0.164811	-0.375296	-0.696672	2.30678
rs1927815	4.0278e-06	-1.61451	-0.234024	-1.02293	1.5084	-0.449634	-0.0756338	0.895553	0.0490085	1.79816	-0.554837
rs35599480	4.04635e-06	-1.96204	1.72716	1.26573	-0.334132	0.679321	0.331344	0.436639	0.667955	2.31474	1.10087
rs72882524	4.10583e-06	-1.41693	0.444509	-0.170123	1.27189	-1.34129	-1.06265	2.38156	-0.230822	0.811713	-1.15445
rs6028162	4.11905e-06	0.221632	-0.342168	-0.586537	-0.520336	0.528451	-2.04407	0.579152	-1.46594	-1.50154	-0.418432
rs60239005	4.13176e-06	1.3676	-1.44892	-0.314155	0.880312	-0.346372	0.564915	0.627092	-1.73277	-0.0529969	-0.710971
rs11090966	4.19816e-06	-1.43047	0.0884279	-1.19917	1.07787	-1.01551	0.0726386	1.47331	0.352965	0.275307	-1.48123
rs4868538	4.20065e-06	0.199314	-0.53519	-0.380886	-0.0477176	0.932932	-0.834552	0.58172	0.805008	-1.28459	-1.06847
rs13004849	4.26031e-06	0.0639996	1.85332	0.894798	-0.327597	-0.625756	-1.20397	0.866829	1.09905	0.62629	1.67517
rs492639	4.29728e-06	1.19263	0.08507	1.1186	-1.78062	1.80646	0.256866	2.17643	0.598877	-0.233666	-0.648202
rs114987475	4.35907e-06	-2.22142	0.692131	-0.371827	2.0602	1.32308	-1.95872	1.0643	0.0580759	-0.473019	0.773267
rs2639186	4.40292e-06	-1.65251	1.88003	-1.22412	0.482803	0.784312	0.239282	-0.400209	-0.644041	0.177638	-0.901517
rs7068032	4.44495e-06	0.814056	1.51901	0.206644	1.10388	0.820831	-1.30126	-1.02085	-0.837767	0.814843	0.130977
rs61277936	4.45593e-06	-0.720647	-0.479169	-1.63333	0.315766	0.360717	0.135906	-2.15535	-0.252816	0.552062	-1.49825
rs1786648	4.48518e-06	0.159716	-0.381296	0.769518	-1.20066	-2.50132	1.28871	-0.0825956	-0.626715	-1.44495	0.445487
rs12555748	4.53361e-06	0.343455	-0.555009	0.337923	0.0370259	1.27353	-2.26374	-0.550936	0.950624	-0.431336	-0.278361
rs6860628	4.63613e-06	-0.761011	-0.071993	0.710493	0.386291	-0.406873	-0.668496	1.22741	0.290658	0.681045	-0.495985
rs11130340	4.65811e-06	0.387209	-0.332858	0.35592	-1.31938	0.770059	-0.628688	-0.833601	-0.764453	0.919742	1.66448
rs1461125	4.67173e-06	0.549594	0.625219	-0.44819	1.09422	-0.579758	0.649442	-1.04014	-1.78268	0.981813	-1.42057
rs61944465	4.72388e-06	-0.0964207	0.868888	-1.89224	0.520841	0.546569	-0.92346	-1.50294	2.70243	0.224497	-2.45157
rs1349686	4.79484e-06	-2.16391	-0.872857	0.179952	3.24284	2.45363	0.330749	1.4918	0.961699	-3.99687	-0.757888
rs2245190	4.8206e-06	-0.66949	-0.522998	0.359185	0.233997	2.20262	-0.540758	0.938775	0.0693333	0.227283	1.00614
rs602616	4.83392e-06	-1.29176	-0.539633	-0.433451	1.40362	1.40689	-0.631383	0.259769	1.38861	-0.25554	-0.378246
rs55770502	4.88472e-06	-0.955693	-0.159293	-0.0256922	0.650814	0.719035	-2.13131	0.0259093	1.74464	0.455274	-0.499115
rs2463193	4.90492e-06	-1.25778	1.22013	-1.17049	-0.903296	2.25458	-2.54686	1.53015	0.449651	-2.43091	-0.868418
rs11674448	4.94049e-06	0.62113	-1.24376	-2.05199	-0.712218	-0.415894	0.541654	-0.326988	-0.869276	0.959749	-0.432622
rs555481900	5.04714e-06	-0.675054	1.02611	-0.062278	0.194719	-0.288481	1.70039	0.352701	0.882453	0.233354	0.743282
rs1427413	5.13473e-06	-0.743658	0.358232	-0.582572	-0.909617	-0.147302	-1.48785	0.871322	-0.546372	-0.861763	0.442483
rs78022718	5.15628e-06	-0.176202	-1.06082	-0.694299	0.560845	-1.41529	0.945172	1.25044	-0.920509	0.587856	0.453585
rs1417263	5.18656e-06	-0.756816	0.0874049	-0.0901018	-0.366439	-0.373908	-0.789063	-0.455648	0.487544	-1.27404	-0.89451
rs31598	5.19611e-06	-0.328324	1.60737	-1.36623	-1.12215	-0.62973	-0.191142	-2.25558	2.15258	0.4168	0.477458
rs11070146	5.2409e-06	0.431654	-0.159208	-1.51238	0.0353502	0.0519185	1.72655	-0.515012	-1.04965	0.471379	-0.565316
rs3800890	5.37049e-06	0.166833	-0.881199	-0.37489	1.7037	-0.251204	0.0600263	-0.155021	0.0127152	-0.311948	-0.65078
rs13044335	5.40943e-06	-1.97434	0.677251	-0.823092	1.00811	1.67368	-0.886119	1.80811	0.741376	-0.890164	0.677406
rs285904	5.50922e-06	-0.804703	0.539377	-0.819733	0.183972	-0.33173	-0.678654	-1.06672	0.777336	0.0445196	1.20137
rs7289536	5.58586e-06	-0.72235	-0.25816	-1.25576	0.725202	0.690296	1.31351	0.578025	-0.0502985	-0.360852	-1.48637
rs369763341	5.86078e-06	1.09821	-1.39096	-1.15572	1.36536	1.45691	-0.173897	-0.177356	1.41466	0.359913	-1.71817
rs3793352	5.89491e-06	0.768015	-0.284927	0.502668	-1.05142	0.795783	0.833906	-0.681427	-0.926387	1.71395	0.570841
rs848217	5.94511e-06	-0.0930232	-0.783873	0.310368	0.208797	-2.05029	-0.223755	-1.68591	0.75771	-1.16389	1.12785
rs11788420	5.94606e-06	0.649932	-0.0605292	0.13049	-0.9577	1.43998	0.959947	0.0167926	0.821174	1.05857	-0.358396
rs10636780	5.94862e-06	-1.36115	-0.330643	0.917416	0.689588	0.320074	-1.37828	0.660907	0.244071	-1.37971	-0.984017
rs77434537	6.02262e-06	1.33236	-1.04867	1.91446	0.735936	0.126782	0.997	0.103467	-1.30488	1.10962	0.754653
rs13023567	6.05108e-06	2.5877	-0.433943	1.60841	-1.31589	-1.74643	-0.112291	0.156689	-0.975561	-0.0236976	-0.461754
rs28483178	6.07598e-06	-0.677003	-0.240732	0.577082	0.871313	0.765729	0.557643	-1.36393	-0.454363	-0.416275	0.438939
rs6670349	6.22468e-06	-0.281827	-0.712358	1.46305	-0.0886783	2.12051	-0.470159	0.225485	0.201788	-0.351487	0.521286
rs79833840	6.25859e-06	0.1007	0.0869655	1.54843	-0.260196	-1.3531	-0.134249	0.208944	0.419019	-0.182832	1.89787
rs140846169	6.28183e-06	2.08868	1.77708	-0.321204	-2.67334	-1.11961	0.172951	-2.35968	1.35135	0.783439	0.896714
rs292016	6.47044e-06	-0.84719	0.4411	1.14292	-0.169523	0.670793	-0.723466	0.20008	0.70109	-0.430297	-1.34854
rs4731419	6.48039e-06	2.82676	-1.79776	0.182049	-0.883682	-0.711534	-1.09647	0.434446	-0.250171	-0.137272	-0.892152
rs16893453	6.48978e-06	0.148985	-0.247023	-0.300185	-1.41057	-1.07035	0.18801	0.125248	-0.444592	-0.499757	0.850417
rs35538997	6.57469e-06	-1.41022	0.456309	-1.36229	-0.952253	-0.672242	0.0498382	-0.728175	1.456	1.77812	0.827526
rs7803298	6.61163e-06	-0.576287	-1.03267	-1.61217	-1.39051	-1.16813	0.177769	0.404732	-1.59153	-0.420947	0.421936
rs62362825	6.62075e-06	-0.0655721	-1.12491	-0.844767	2.28802	-0.370186	1.01587	1.33351	-0.239151	-0.207186	-1.17476
rs4725995	6.72968e-06	0.961328	0.400547	-0.330598	-0.0833326	-0.658611	-1.47986	-1.08287	-0.486021	-2.65927	-1.13859
rs55642030	6.90083e-06	0.803647	0.768752	1.43879	-1.81149	-1.38542	0.853347	1.23431	-1.93825	0.564308	0.741188
rs72765312	6.91153e-06	-1.4009	-0.0987163	-1.76689	0.278084	-0.442812	1.16787	1.50207	1.35044	1.63278	-1.50156
rs1461593	6.91949e-06	-0.777539	0.282634	0.193874	0.19962	-0.605164	-0.792125	0.626664	-0.0209891	-0.494261	-0.372709
rs78883938	6.92594e-06	0.979449	-1.12289	0.202726	-0.28894	-1.4603	0.0240165	1.44005	-0.450303	0.200455	0.350306
rs374922973	6.93904e-06	-0.488378	1.64846	-0.0828374	1.06456	1.13084	-2.92678	0.78084	-0.680829	-0.8973	0.729361
rs12622316	6.94092e-06	0.291766	0.474225	-1.7024	0.186552	-0.159942	-1.06166	-0.242296	0.581303	1.46786	-1.50432
rs2163400	7.02389e-06	0.398706	0.202506	-1.0142	-1.49018	0.442491	-0.627549	0.611402	1.47678	-1.58744	0.715746
rs10933066	7.09662e-06	-0.326197	-1.09528	0.836362	-0.780947	-0.817833	0.668796	-1.29016	-0.658536	2.71108	-1.5922
rs4856546	7.14751e-06	0.778023	-0.783659	1.19317	1.00583	-0.895059	-0.17047	-0.0689645	-0.819112	-1.15647	0.785623
rs115498572	7.28198e-06	-1.70327	-0.692294	0.128909	-0.158735	-0.0616497	0.320184	1.59395	0.692698	-0.842528	0.585436
rs6759106	7.31373e-06	-0.61101	-0.398967	-1.34864	0.414233	0.28257	0.0595102	-0.52203	-0.893199	-0.52674	1.3505
rs1203086	7.37447e-06	1.47815	-0.390149	0.0769402	-1.43973	0.332533	0.638631	0.57633	-0.776606	0.332422	1.66492
rs6457109	7.50546e-06	-0.500895	-1.94659	0.141187	0.295816	-1.03563	1.66727	-2.10845	-0.52025	2.24469	-0.92272
rs4315682	7.51462e-06	0.369321	0.0693833	0.350464	-1.23671	1.81831	0.743616	0.426014	-0.524821	0.756468	-0.244913
rs75198138	7.51901e-06	-2.3668	-1.25632	-0.923523	0.349247	-0.716742	0.871425	0.257801	0.68401	0.391852	0.637151
rs541723767	7.52453e-06	0.147328	-0.0401501	-0.284722	0.167875	-0.328899	-0.765499	-0.262845	1.13093	0.183679	-1.63356
rs62075763	7.53495e-06	-0.342346	1.11735	-0.397993	-0.203832	-0.0142833	-1.5376	-0.571398	-1.66576	-1.33062	0.125322
rs1509867	7.67871e-06	-0.589882	1.10955	0.679076	-0.0645724	-0.96418	0.765701	0.441453	-1.24971	-2.07407	0.484476
rs6545654	7.69676e-06	-0.237844	0.528665	-1.38565	1.66447	-0.26828	1.42755	1.91131	-0.653794	1.26074	-1.38254
rs482625	7.73224e-06	-0.273557	-0.585	-2.08499	0.561578	-0.292317	2.19342	-0.479505	-0.324808	0.0761776	-0.966968
rs6836066	7.93555e-06	0.823417	0.639278	-0.389216	-1.57061	-0.963399	-0.184212	-1.82974	-0.451577	0.45488	-0.123222
rs1357376	7.93734e-06	1.0798	0.0312302	0.485562	-0.501495	-0.343204	0.702091	0.553645	-0.982674	1.26028	1.2934
rs79267033	7.94391e-06	0.22128	0.923598	-0.0703505	-0.169326	-0.539703	-0.0937867	-0.640779	0.0912312	0.572217	0.0949235
rs72764955	7.99509e-06	0.485055	-0.420325	-0.165895	-0.505093	0.31411	2.36323	-0.0285398	-0.549551	0.675015	1.1445
rs2252187	7.99558e-06	-0.469627	-0.432641	0.695638	-1.20799	0.80129	0.0694644	-0.80385	-1.4976	0.902977	2.69606
rs74746864	8.06291e-06	-0.223849	-0.409067	-1.21901	-0.439061	1.18473	-0.548822	1.89522	0.372359	0.136905	-0.558932
rs368205746	8.07957e-06	-0.245821	0.261982	-0.58505	-0.442834	0.189517	-1.11871	-1.41867	1.8262	-1.67966	1.11293
rs1814889	8.08023e-06	0.872045	1.30474	-1.30644	-0.528661	-1.20988	-0.42594	-1.10747	-0.64199	0.042527	0.403842
rs10216194	8.17071e-06	-1.78835	-0.606839	-2.49604	1.2947	-0.412915	-0.00128322	-0.614953	0.641417	0.748559	-2.08188
rs61864670	8.20121e-06	0.848149	1.06835	-0.0731985	0.114103	0.29939	-1.40995	-1.43464	1.4478	-0.882117	-0.970302
rs35842344	8.33884e-06	0.989859	0.695387	0.28057	-0.565451	-1.08314	-0.109431	-0.793997	-0.281715	-0.938404	-0.910018
rs6709037	8.35889e-06	0.416779	-1.03702	1.40461	2.67164	-0.334845	1.07773	-0.83827	0.018108	1.78636	-2.39508
rs2376262	8.46756e-06	-0.372866	-0.0403839	1.78123	1.0193	-1.17513	0.472206	-1.27399	-0.36047	-0.19524	-1.07049
rs34888661	8.47273e-06	0.775713	-0.0630143	0.732118	-0.422716	-0.410778	0.131631	-0.640785	0.312664	0.184531	0.524174
rs6003404	8.54221e-06	-0.079094	0.388272	-1.42316	-0.840758	0.487032	-1.68006	-0.490049	-0.45545	-1.90398	1.31066
rs72896085	8.55671e-06	0.262656	0.896618	0.616159	-1.40317	-0.343425	-1.5485	-0.0314436	-2.62103	-0.531805	-0.466807
rs62144493	8.5703e-06	0.689399	-0.937334	-0.416557	-1.78343	-0.121579	1.40212	1.15221	-1.38786	-1.0096	0.259561
rs115925931	8.57826e-06	0.751166	-1.54879	1.21174	-1.01033	-0.221652	0.361589	1.77098	-0.869603	-1.80139	-1.09482
rs509103	8.76809e-06	-1.84978	-1.04332	-0.405225	0.823577	1.31545	0.38191	-0.237212	-0.0798602	-0.753484	-0.229521
rs35738376	8.81213e-06	1.26488	0.0726007	0.185546	-1.01402	-0.793108	-0.935871	-0.745781	0.859492	-0.622627	-1.15039
rs7005904	8.85327e-06	-0.666516	-1.31458	1.24205	0.298875	2.66037	-1.6157	3.58432	1.54938	1.86768	0.998969
rs679984	8.90169e-06	-1.71175	0.856307	-0.0117521	-0.0750836	1.53931	-0.696903	0.43376	-0.518258	0.704385	0.153954
rs10766063	8.91215e-06	-0.403184	0.422116	-1.08137	0.0433655	-1.91265	0.857602	0.203122	-0.229277	-0.677285	0.647153
rs117111481	8.91647e-06	-0.607739	-1.34667	0.741392	0.563299	-0.642716	1.35465	-0.9838	1.436	1.23648	1.08724
rs57834575	8.9924e-06	0.889107	-0.149234	0.0742648	0.729428	1.62611	0.540111	-1.36386	0.152872	0.551012	0.150614
rs149650418	8.99497e-06	0.754765	0.0982366	0.946074	-1.04023	0.0230094	-0.316023	-0.660954	-0.662027	-0.132077	0.984034
rs6544855	9.0579e-06	-1.86123	-1.76133	0.739641	1.08389	1.20973	0.931665	0.650116	1.25946	0.889558	-0.118064
rs637402	9.1317e-06	1.17351	-0.91581	0.433051	-0.505391	-1.93601	0.691899	-0.172521	0.477842	1.24393	0.361831
rs17243008	9.21937e-06	-1.39114	-0.17114	0.636632	1.63616	0.737096	-0.747476	1.43928	-0.66004	-2.14339	-1.49768
rs11075089	9.33596e-06	-0.0822471	1.18733	-0.0438901	-0.716804	1.09162	-1.45216	-0.771431	0.794253	-0.507342	0.680718
rs1157317	9.48886e-06	0.838238	-1.83834	-0.49305	0.638388	0.954015	0.321506	-2.01922	0.875293	-1.28647	-0.117743
rs842823	9.50807e-06	-0.419638	0.727941	-0.891669	-0.521958	0.770552	-0.204997	-0.686621	1.32442	0.323807	-0.735543
rs13161946	9.53749e-06	0.764398	1.0613	1.23834	-2.37316	1.09902	-0.385766	-2.60547	0.70147	-0.695348	3.0682
rs6503863	9.58131e-06	-1.3457	-0.314887	-1.23699	1.7148	-0.690749	-1.046	1.01803	0.435956	0.023223	0.799083
rs10090654	9.63197e-06	0.0894974	-0.0705713	-0.113671	1.6621	-1.11217	0.160453	-0.776681	0.0299212	1.13566	0.645695
rs12585708	9.7105e-06	-0.876691	-0.568698	1.13521	0.0885059	0.951312	0.217264	-0.0102279	-0.801074	-0.216941	-0.598004
rs13027834	9.82181e-06	-0.655558	0.13768	-1.18856	-2.31824	0.366182	0.0755803	-0.31929	1.76807	-1.08473	-0.684543
rs909885	9.95383e-06	1.14653	0.410474	0.489853	-1.79595	-1.75643	0.268482	0.132818	-1.58092	-0.183075	1.2703
rs76239031	1.01781e-05	0.640838	-2.2063	0.0527283	-0.0116232	-0.484968	1.67824	0.781506	-0.548925	1.74886	-0.672194
rs60467690	1.02109e-05	0.780701	0.433395	1.68009	0.297193	0.748146	-1.53746	1.04157	0.452904	-0.224329	0.80349
rs11585006	1.02351e-05	-0.359211	1.16851	-0.805664	-1.98582	0.391851	-0.805336	0.290161	-2.46851	-0.154019	1.0263
rs4016435	1.04407e-05	-0.800977	1.15661	0.409494	-0.17772	-0.00473196	1.68353	-0.215023	0.627635	2.47848	-0.163483
rs34107962	1.0507e-05	-0.0958451	-0.358324	1.35627	1.14052	1.4399	1.40578	-0.766975	1.4881	1.30502	0.0477004
rs6946860	1.0572e-05	-0.645616	1.85387	1.38615	-2.06242	-1.06589	-0.0901455	0.358708	-0.95319	0.359612	-0.054529
rs61968184	1.06459e-05	-0.823512	-0.0480496	0.111048	0.429839	1.50899	-0.762373	-0.812372	1.28071	0.639672	-0.950785
rs7639620	1.07161e-05	0.261507	0.85015	-1.6236	1.10506	1.47926	1.27614	-1.73123	0.781955	-1.08986	0.777018
rs12638812	1.07864e-05	1.78275	-0.770247	0.567942	-0.373126	0.32898	-0.274995	0.538115	-1.2253	-0.467505	-1.51106
rs139037159	1.07895e-05	2.05315	-0.365539	-0.541668	-0.989081	-0.630451	-0.264071	-0.898236	-0.220241	-0.832381	0.507222
rs72859280	1.09132e-05	-0.176958	-0.165715	-0.53397	-0.73674	0.125774	0.91279	1.05567	-0.222207	0.0750883	2.4777
rs11793504	1.09224e-05	0.357893	-0.27909	-1.44695	0.461981	0.292857	-0.524768	0.917137	0.394993	1.2205	-0.21206
rs13402208	1.09703e-05	-1.20955	-2.30681	0.596829	-0.237645	1.61493	-0.78475	1.47752	-1.05095	-0.337699	-1.88535
rs2265067	1.10435e-05	0.889978	0.942068	-0.432882	-0.498293	-0.792785	-1.16094	-0.686271	-1.05836	0.133719	-0.716254
rs34429442	1.1046e-05	-1.48176	0.711568	-2.206	1.38712	0.0662704	-0.228782	-0.808435	0.0746679	0.0450302	-2.04993
rs1947067	1.10544e-05	1.19875	-0.828246	0.893106	-0.838276	-1.88931	1.19488	-0.778284	0.191306	0.0477917	0.657281
rs1152472	1.1102e-05	0.737499	-0.493243	0.829832	-0.260858	0.904837	-0.634828	-0.350678	0.626442	-1.18504	0.550595
rs443168	1.11723e-05	1.1605	-1.82615	1.49204	-1.189	0.214374	1.09085	-0.102109	0.722395	0.508063	-2.52637
rs112283742	1.11888e-05	-0.432127	-0.331072	1.11487	1.37829	0.566263	1.10656	-0.897365	1.20353	0.749213	-0.833773
rs10405259	1.12337e-05	0.0248612	1.88492	-1.91169	0.820747	0.0188747	-1.24524	-0.156387	0.731749	-0.635927	-0.490759
rs7589555	1.14052e-05	-0.167385	-0.498932	-1.1224	0.927648	-1.00633	0.125547	0.187459	1.76156	-0.00445913	0.788841
rs7572862	1.14163e-05	-0.364786	0.0553139	-1.04751	-0.835855	-0.300502	-0.926201	1.00942	1.11731	-0.333269	-0.464254
rs536281451	1.14232e-05	-1.50912	2.34813	0.496827	-1.54696	-0.0872929	-0.0482641	-2.71873	0.420695	0.0783031	1.50317
rs60223336	1.15196e-05	0.671388	-0.509379	1.43358	0.0777952	-0.26135	0.835039	0.20726	-1.24176	0.0334596	-0.108089
rs62078773	1.16091e-05	0.0919615	1.01315	-1.47516	-1.86569	1.08456	-0.729468	-0.662958	-0.250219	-0.267543	-0.442928
rs149609631	1.16608e-05	1.02534	-0.165312	-0.485791	-0.217534	-0.0396664	-0.83469	-0.589996	-0.687766	-0.453122	-0.156599
rs7582486	1.18891e-05	-0.398171	0.265953	-1.15726	0.575721	-0.428587	1.32013	1.23877	0.589323	2.21956	0.353905
rs140063432	1.20945e-05	0.853393	0.0762009	1.21181	-1.1344	-0.755623	1.41737	0.0110513	0.0592206	0.398595	-0.253041
rs1813058	1.21608e-05	-0.165978	1.25032	0.295327	0.536823	-2.43556	0.412809	-2.47322	0.999309	-0.288128	-0.362406
rs10739846	1.22879e-05	0.610372	1.0219	0.92136	0.105796	0.117948	0.204742	0.459979	0.951593	-0.230945	1.58018
rs2711288	1.23563e-05	0.807194	-1.40938	-1.61188	-0.46149	-1.29412	0.060263	0.526562	-1.45187	-3.08948	-1.41593
rs4242244	1.24361e-05	1.5479	-0.574982	0.0368506	0.956995	1.51654	0.431827	-3.65445	1.16948	3.03552	-0.693856
rs75556834	1.26025e-05	1.00501	0.190405	2.77842	-0.353306	0.504316	-1.76787	0.980827	-0.225558	-1.47224	-3.13318
rs2597115	1.26448e-05	1.24662	-0.883201	-0.502876	-1.09963	-0.710889	0.328795	-0.530738	0.235941	0.205778	-2.29839
rs149333757	1.26531e-05	0.972172	0.030096	-0.325194	-1.36244	0.148381	-1.08847	0.224584	0.24551	-0.174002	-1.01716
rs117204049	1.27791e-05	-0.270356	-0.429323	1.21729	-1.20352	0.342284	0.151966	-0.664022	-0.256576	0.896284	-0.236658
rs13019363	1.28096e-05	-1.43283	0.271336	-0.720669	0.63783	1.59775	-0.165135	0.960532	-0.235592	1.24414	-0.179346
rs1491076	1.28245e-05	-0.190427	0.208628	-0.162864	-0.941643	-0.0820647	-0.425701	0.00827486	0.961037	-1.2707	-0.919401
rs7181312	1.2854e-05	-0.459859	0.278527	1.24849	1.10414	0.171681	0.12685	1.18741	1.35646	0.98143	0.56812
rs6734020	1.28889e-05	1.11579	0.917718	-0.587144	0.956194	1.41355	-0.0510043	-2.21463	1.59158	2.01691	1.96911
rs11115877	1.29204e-05	1.82396	-0.655241	-0.00920268	-1.13876	0.531801	-0.137975	3.02077	-0.170544	-0.550775	1.29609
rs6793964	1.31048e-05	1.32342	-1.16319	0.437069	-0.391156	-0.0186635	-0.717099	-0.413298	0.202162	0.741396	-1.03648
rs8135174	1.31157e-05	0.561097	0.154377	-0.669406	-0.118641	-1.19051	0.347746	0.415876	0.446511	-0.834445	0.145559
rs9561922	1.31161e-05	-0.0271813	-1.94808	0.0242587	0.943277	-0.038131	0.14938	-0.439176	0.753233	-0.264557	-0.537266
rs3790086	1.31524e-05	-1.34585	-2.97627	-1.55193	-0.353591	1.6431	1.25239	1.65571	-0.27635	0.779467	0.566725
rs57642521	1.316e-05	1.04406	-0.727391	-0.246009	1.16767	1.31641	-0.50304	-0.249673	-0.738637	0.275769	-0.960229
rs7712440	1.32743e-05	-1.05101	-0.228102	0.334713	1.4148	1.17365	0.209242	0.952056	2.46072	1.65613	0.425982
rs4580436	1.34534e-05	-0.152856	-1.10268	-0.753853	-0.951432	1.0015	-1.58806	-0.421029	-1.44751	-2.17808	-0.51813
rs33930642	1.35588e-05	1.22499	0.0411553	-0.857334	-0.178758	1.04558	-1.42858	1.20654	-0.213733	-0.967281	-2.84187
rs495973	1.35643e-05	1.82715	2.30286	2.0797	-2.68068	-0.223643	-2.35623	-0.904632	1.24925	2.23452	-0.173279
rs16884302	1.35862e-05	0.0492698	-0.904782	-0.764319	1.3498	-1.02115	2.92328	-0.109245	0.557401	2.34239	0.110625
rs9987286	1.36844e-05	0.46464	1.07293	-0.154265	-1.71187	-1.48892	-1.56192	0.083469	-1.47306	-1.50232	0.309877
rs148678976	1.37781e-05	0.405285	-0.0471387	-1.40517	-1.19421	-0.534397	1.08886	-0.33539	-1.30189	1.83529	0.101884
rs13515	1.38949e-05	-0.209941	1.47853	-2.18689	0.358638	-0.112522	0.689355	-2.52415	1.1233	-1.45185	-0.350242
rs2145598	1.39207e-05	1.49167	0.133408	-0.159844	1.77051	1.82746	1.07463	-1.61387	-0.22452	0.306215	-3.6454
rs117592603	1.39505e-05	-0.209628	-2.3322	-0.0237526	-0.664567	-0.271787	1.87885	-1.44644	-0.523093	0.256154	0.593264
rs1113708	1.39738e-05	1.29272	-1.76629	0.548848	-1.04395	-0.110324	0.496385	-0.365474	-0.841226	0.839958	-0.131161
rs12949662	1.40554e-05	-1.99465	-0.250527	0.672529	0.824946	1.34311	0.49147	1.63883	0.660643	0.738992	1.0873
rs12136261	1.40678e-05	0.642004	-0.0463253	-0.453929	0.0901038	0.885682	0.809065	-0.355395	-0.500823	-0.191423	-0.179128
rs608044	1.41704e-05	1.31552	0.687122	0.362048	0.143352	0.245991	-1.65169	-0.174832	0.49146	0.483727	-1.29656
rs186253556	1.41827e-05	-1.64912	0.403422	-1.10652	2.28602	-0.945795	0.202031	1.78748	1.15198	1.48459	-0.0673469
rs77052307	1.44414e-05	0.0317457	-0.000479242	1.54919	2.01533	0.208431	0.314293	-0.60052	1.12281	1.24646	-1.70248
rs13065282	1.4534e-05	0.822356	1.45837	0.648579	-0.508636	-0.647277	1.10321	-1.91204	0.692911	0.345011	0.836315
rs4532	1.45518e-05	0.129258	-0.288534	-1.5141	0.674642	-0.721311	0.588075	-0.239316	0.384211	0.492587	0.244659
rs4578856	1.45612e-05	-1.22109	-0.812089	0.797459	2.00513	-0.225733	-0.704835	1.19248	-0.691978	1.94559	-1.39507
rs7181782	1.45703e-05	1.13178	-1.24787	0.221969	0.121095	-1.17765	0.862451	1.14155	0.449398	0.205921	-2.26452
rs11679627	1.45858e-05	-1.73031	0.237982	-0.528751	-0.272237	-0.811686	0.362508	0.312024	0.787643	1.08492	0.741704
rs6417008	1.46459e-05	-0.027172	0.843482	1.60182	0.962832	0.317275	0.21852	0.157087	0.838039	-0.0926055	-0.183438
rs144459356	1.4671e-05	-0.326834	-0.919355	0.555194	-0.621361	-1.20918	1.61501	-0.330457	0.0177971	1.01763	1.27747
rs67436663	1.4695e-05	0.627686	-1.60381	1.10398	0.0936459	-1.37365	1.10173	-0.674643	-1.66527	-0.569978	1.08849
rs9582295	1.4873e-05	-1.032	1.18698	-0.285222	-0.0416791	-0.494711	-0.574482	0.190987	0.461631	-0.605971	-0.0233499
rs4768121	1.49707e-05	-1.92996	-0.320982	-0.573754	-0.236033	2.01065	-1.04046	2.32588	-0.997827	-1.16044	0.251031
rs71014762	1.50366e-05	0.384989	0.534123	-1.20631	-0.849356	-0.553819	-1.60588	0.863987	0.885868	-0.237088	0.780607
rs7582813	1.53308e-05	-0.480729	0.937466	0.113716	0.938592	1.30283	-1.1145	-0.261657	1.85812	0.10058	0.376967
rs35900662	1.54868e-05	-1.27467	1.42505	0.70623	-0.065808	-1.64733	-0.378535	-1.47834	-1.02693	-1.41977	0.461546
rs55723502	1.55174e-05	-0.236659	-0.956235	0.0827077	-1.16239	1.44225	0.417628	-0.424342	0.00872158	-0.338339	1.22354
rs11630336	1.56144e-05	-0.449593	-2.21549	0.0568099	-0.052549	0.143258	-0.421819	-0.538761	0.708389	-0.878673	-1.4419
rs6898636	1.56242e-05	0.176777	-0.582446	0.240435	-1.24651	-0.410349	0.600011	-0.832176	-1.58744	-0.137873	-0.338189
rs11140417	1.58053e-05	-0.172084	1.12076	-0.485382	0.142271	0.216474	0.773028	0.807083	-0.560622	0.053787	1.13229
rs6775299	1.58411e-05	0.358389	1.44877	0.71838	-0.517328	-0.0737711	-2.27516	0.860056	-0.177226	-0.0584441	0.940435
rs112299924	1.59418e-05	-0.855796	0.585303	2.1596	1.17741	-1.66481	0.143351	-0.737781	0.660759	-1.06123	0.086609
rs2151418	1.59567e-05	0.955433	0.0294287	0.82619	1.03708	0.48557	-0.708915	-0.898795	-0.614983	-1.35383	-0.0758652
rs62529727	1.60847e-05	-0.283251	-0.158298	-1.06756	0.479075	-0.465871	0.501016	-1.46925	-1.583	1.39495	1.07829
rs578087143	1.60997e-05	1.08279	2.85884	1.39401	1.53773	-1.21176	-2.04426	-0.488031	1.06957	-0.719887	1.12039
rs35746825	1.61878e-05	0.139249	-0.582306	-0.414001	-0.809574	2.18677	-0.291803	0.419704	-0.594233	-0.579346	-0.713755
rs4717531	1.63468e-05	-0.115207	-0.916421	1.30907	0.102038	2.85827	0.849239	-0.565241	-0.804218	-0.327931	-0.379624
rs72933123	1.6438e-05	-0.243807	0.0697333	-0.152602	0.672293	-0.112152	0.594482	-0.112628	-1.44089	-0.659966	0.334943
rs11132347	1.6568e-05	-0.0873697	-1.07183	-1.76358	-0.257731	-0.369907	-1.49458	1.07711	-1.42436	-0.362962	-1.10108
rs1065647	1.65951e-05	0.801212	1.1683	-0.579538	-1.18016	0.895211	-0.56183	0.496113	0.189194	0.318982	1.74351
rs10893390	1.66971e-05	0.0408117	-2.26551	-0.551053	0.232104	-1.05056	1.2921	0.139231	-0.161833	1.03404	1.00742
rs6976399	1.67609e-05	-0.739676	-0.938676	-0.497616	0.131989	1.80867	-0.2926	1.99197	-1.38261	2.15306	0.135207
rs12665834	1.67919e-05	0.40971	-0.308074	-0.335942	-1.58337	-0.0116825	-0.012567	0.768708	1.33978	-0.757066	0.97302
rs4131657	1.68231e-05	-0.143334	-0.190699	0.0388328	0.72979	0.585724	0.834916	-1.41277	-0.544503	-1.18583	0.278435
rs11572405	1.68821e-05	-0.812217	1.27714	-1.17432	0.479986	1.21666	0.663246	-1.38228	2.34426	0.559258	-1.78024
rs570952488	1.69672e-05	0.66613	0.131491	0.448602	-1.14876	2.36546	3.15163	-2.04369	1.29513	2.45397	-0.8995
rs76145915	1.70159e-05	-1.23998	0.971484	0.596568	-0.506654	1.09696	-0.401847	-1.46029	1.42244	0.0549863	2.02805
rs174596	1.702e-05	-1.53162	-1.10638	3.07664	1.54975	1.9235	-1.33886	-1.59422	1.16723	-1.52161	0.469303
rs7305176	1.70874e-05	0.263643	-1.35201	-0.139095	1.13402	0.732164	-0.927657	0.273622	0.841407	0.169871	0.427975
rs71485608	1.72251e-05	-0.200724	-1.15904	0.223474	-0.45326	-0.322654	0.877249	0.759118	-0.511407	0.363846	1.06332
rs2290600	1.72264e-05	0.84316	-0.3895	1.94461	1.47832	0.103514	0.189945	-0.490814	-0.287356	-0.367528	0.189083
rs62484725	1.73167e-05	1.85113	0.224418	1.41418	-0.689804	1.17282	1.3554	-0.696182	-0.743557	0.462434	0.0619695
rs6693754	1.74127e-05	-1.1251	0.559026	0.482459	-0.203119	1.13959	-0.0641786	-1.52692	0.299187	0.965916	1.63552
rs4680226	1.74682e-05	1.11515	0.994475	0.668338	-0.914365	-0.175896	0.24364	-0.879306	0.65093	0.668909	-0.13567
rs34598235	1.78564e-05	-0.60805	0.0246715	-1.1184	2.08384	-0.199516	-0.140828	0.387278	-0.467476	-1.05739	1.08139
rs9541001	1.78635e-05	0.100214	0.398532	-2.20434	1.54517	-1.28149	-0.661904	-1.98307	1.09852	0.647858	-0.912211
rs10505891	1.79074e-05	-1.0326	-1.36637	-1.57936	-0.903991	-2.49518	-0.105589	2.01914	-0.816978	-2.23811	-0.342436
rs601032	1.80051e-05	-1.40121	0.175487	0.0826992	0.615014	-1.68571	0.395114	2.12981	0.462281	0.897582	1.26651
rs12443367	1.8091e-05	0.224428	-1.01669	0.47745	0.711076	-0.223395	1.78526	0.134035	-0.203794	-0.174776	0.23503
rs34874159	1.81724e-05	-0.183162	-0.313075	0.538542	-1.07894	0.00297785	1.54692	0.237316	-1.57218	-0.352173	-1.41885
rs372524722	1.82197e-05	-0.722215	-0.37203	-0.579141	0.0364177	-0.363972	0.204955	0.5685	0.992366	0.0336979	-0.756693
rs111298975	1.82299e-05	0.257151	-0.53928	0.395972	0.207312	-0.815709	0.801558	-1.58856	1.9771	0.0704914	-0.733234
rs6722049	1.83116e-05	-0.482303	0.27373	-0.364844	0.711524	-0.718635	0.170191	-1.60202	-0.318752	-1.18511	-0.760817
rs114247996	1.83673e-05	0.3735	-1.05229	1.94841	0.568203	0.0494977	0.193443	0.327498	-0.184845	1.83259	0.570399
rs56142921	1.85837e-05	1.04711	-1.0436	0.285054	-1.57395	-0.895317	-0.294194	2.06873	-1.6579	-1.58317	-0.917606
rs13078641	1.86585e-05	1.07026	0.0194999	-1.94141	0.308377	-0.651588	0.00667534	0.0779332	-0.448444	-1.14544	-1.43528
rs242602	1.87101e-05	0.449747	2.19239	0.485324	1.06157	-0.197972	-0.408544	-1.53104	1.79307	-0.481584	-0.0141458
rs11386752	1.87728e-05	-0.634027	-0.697541	0.847246	-1.06814	0.669968	0.144858	-0.00888238	2.55733	1.13808	0.155935
rs75549204	1.87842e-05	1.31938	-0.356035	0.0748333	0.841348	0.257263	-1.17851	-1.08307	-0.00112555	-1.88987	0.28008
rs35688649	1.88336e-05	-1.58934	-0.99022	1.00205	1.74479	-2.87978	1.73392	-0.893429	1.92552	3.32908	-0.633058
rs55782548	1.88615e-05	-1.30615	0.798478	-0.341979	0.979866	1.6351	0.90031	-0.515718	-0.983798	0.957838	-0.674548
rs381074	1.8862e-05	-0.560993	-0.353659	-0.501108	-1.04175	-0.323744	-0.982129	0.00640198	-0.79124	-1.07752	-1.6849
rs7579579	1.89145e-05	0.241168	-0.244721	-1.27	-1.98844	-0.123543	-0.327233	0.214393	-2.24683	2.53203	-1.55189
rs79720939	1.91423e-05	0.68154	0.531218	0.0284139	-0.263065	0.805667	0.857368	-1.13175	0.249167	-0.894434	0.80295
rs16967253	1.91819e-05	0.871486	0.777884	-0.492444	-1.29736	-1.2105	0.415991	-0.666376	-0.71227	0.565238	1.38825
rs12386521	1.91949e-05	-1.79494	-1.28362	0.0811956	-0.865806	-0.78328	1.59294	1.53958	0.178784	2.33135	-0.64743
rs34492265	1.92381e-05	-0.82317	0.153056	-1.69262	0.291355	-3.00286	0.429653	-0.050275	-0.503931	-1.82901	-0.296043
rs571079699	1.93861e-05	-1.58123	0.601672	-0.262762	1.72271	0.41559	0.237711	1.9708	0.743129	1.90659	-1.0666
rs138104636	1.94286e-05	0.221487	-0.149005	-1.36185	2.19327	0.766369	-1.80164	-1.393	0.982528	1.20813	2.22956
rs2727916	1.95142e-05	0.396606	0.6258	1.07278	-0.716584	-0.724752	0.0380992	0.47814	-1.02362	0.19669	-0.0471868
rs12533425	1.9635e-05	0.280229	2.28816	-1.75531	1.61053	0.892057	-0.431638	-2.13222	1.33337	0.116179	0.116741
rs6584660	1.96741e-05	-1.78535	1.22702	0.0747254	-0.714643	-0.753936	0.134072	-0.59595	0.00366867	-0.257998	-0.0121222
rs7127452	1.98508e-05	-0.732322	-0.417636	-0.165314	-0.762224	-1.40992	0.0593218	1.47059	-0.460555	-0.171378	0.0994512
rs1246267	1.98759e-05	0.90049	0.00105109	0.369079	0.411497	-0.777244	1.03057	-0.878697	-0.741505	1.06244	0.136255
rs2705181	1.993e-05	0.136532	-1.53257	0.211533	-0.285621	1.38368	0.297757	0.132921	-0.731573	-0.524342	0.884749
rs37971	1.99374e-05	-2.24276	1.77942	-0.028702	0.386712	-1.399	-1.82789	0.341391	1.78924	0.128375	-1.93947
rs2415055	1.99939e-05	-1.71809	-1.59179	-0.0104428	-1.06101	0.398289	-0.443111	1.51436	-2.00743	1.35318	1.36062
rs113720939	2.00116e-05	0.600973	-0.512533	-0.30748	-2.00101	-0.324827	0.126618	-0.275999	-0.520957	-0.210506	0.358728
rs4965625	2.00278e-05	0.173632	0.629321	-0.152179	0.600371	0.452041	0.0350812	1.49104	0.78148	0.17488	1.03824
rs62197748	2.015e-05	0.344653	1.1618	-0.248724	-0.0105209	0.807737	-2.65296	0.736109	-1.47359	-1.16161	-0.0556532
rs2097061	2.01578e-05	2.18181	0.907331	0.578219	-2.41725	0.232971	-0.293067	-0.961868	0.329248	0.435088	0.648284
rs765281	2.01619e-05	-1.31029	0.136956	-0.226171	1.12534	1.13682	-0.472815	-0.125433	-0.118374	-0.318864	-0.541947
rs6699378	2.01913e-05	-0.557395	-0.0627344	-1.06613	-0.633697	0.540711	1.93388	-0.305657	-0.891947	-0.767739	-2.36747
rs193796	2.03112e-05	-0.655661	1.33033	-0.996706	-0.679882	-1.28665	0.191993	-0.0634993	0.606182	0.676784	-0.0958575
rs17203282	2.03456e-05	-0.464271	-1.95273	-0.667942	-0.372021	-0.670163	1.10483	0.659749	-0.743043	-0.651206	0.195146
rs12476184	2.03689e-05	0.599602	-0.827562	-0.434627	-0.247469	0.747001	0.479247	1.15447	-0.919712	-0.850166	-0.837167
rs1075126	2.04082e-05	-1.23869	0.380501	-0.145542	0.295254	-0.321057	-1.03555	0.790805	-0.0322856	-1.11498	0.617166
rs4958630	2.05891e-05	-0.181125	0.267409	-0.919784	-1.71932	0.703853	-0.40131	0.175222	0.388603	1.05812	-0.0921886
rs13085168	2.07616e-05	0.392358	-1.26086	0.911282	-0.484584	0.149135	-0.47584	2.31537	-0.665969	0.178354	0.946578
rs932126	2.07649e-05	-1.06808	1.61655	0.889754	0.35436	-0.635855	-0.400902	-0.831601	1.84254	0.165334	0.0309566
rs4771515	2.07859e-05	-0.726299	-0.666484	0.155196	0.265788	0.576385	-0.648228	-0.507331	0.111402	-0.484521	-0.285009
rs2029184	2.08083e-05	-1.52793	-0.15535	-0.250051	0.863621	0.781289	0.385687	0.289667	-1.54255	0.567693	0.385202
rs12594365	2.11017e-05	-0.641735	-0.804099	1.34665	0.707971	0.139249	0.974357	-0.11981	-1.15383	-0.550277	-0.417525
rs601953	2.1269e-05	-2.05154	-0.827013	-1.43775	0.475937	0.30948	0.0521038	-0.367078	0.722072	-0.571661	-0.21494
rs17664492	2.1336e-05	1.41592	-1.07254	0.589808	-0.354763	0.588911	0.142145	0.614316	0.559854	0.888968	0.298681
rs10767861	2.13725e-05	-2.2873	0.375896	-1.27533	0.617438	0.873722	-0.00343143	0.53597	0.872694	0.642134	1.67971
rs78066960	2.15797e-05	3.09493	-2.54755	1.44172	-2.29649	0.639391	-0.0140767	1.5257	-1.42738	-0.363809	-1.699
rs7683963	2.16349e-05	1.48965	1.7219	-0.407829	0.229117	1.28677	-1.57399	-0.798097	-1.16214	-0.0433065	-0.439122
rs1196366	2.17225e-05	1.08658	0.475533	0.681732	-0.767407	0.159837	0.529829	0.0336998	0.214887	-0.137826	0.037624
rs3789614	2.17666e-05	-0.0312293	-2.22393	-0.320934	1.59314	-0.406041	1.54706	-0.451482	-1.39222	0.679047	0.615686
rs73036376	2.18433e-05	-0.692976	-1.27763	0.163023	-0.651082	1.54473	-0.41818	1.34932	0.295048	-2.86845	0.724773
rs7690208	2.18519e-05	-0.924144	-0.604403	0.0197706	-0.0381573	0.829158	-0.0912178	0.60649	1.69997	-0.526786	0.26368
rs493077	2.1908e-05	-1.08861	1.39144	-0.312295	0.900113	0.567099	-0.431106	-0.504597	-0.846718	1.21503	-1.66301
rs576722	2.20285e-05	1.15146	-0.547399	-1.43782	-1.39355	0.0988175	0.849979	-2.11545	1.0056	-0.891498	-0.501251
rs17024609	2.21017e-05	-0.621945	-0.355604	-0.028734	-0.896804	1.93916	0.137491	-0.408513	-0.681274	-0.532835	-0.412936
rs7552867	2.21027e-05	1.5522	1.31068	-0.110749	-1.01579	-0.370516	-0.510565	-0.138614	-0.210534	-0.442666	-0.395432
rs7962259	2.21212e-05	-0.543917	-0.875379	0.221659	0.114888	-0.662038	0.184253	0.173954	-0.972385	1.11656	0.603517
rs3832327	2.21585e-05	0.486159	-1.25041	1.571	-1.71592	0.035735	0.850452	0.100462	0.449685	-1.56956	0.441697
rs6669142	2.22612e-05	-0.250955	0.674736	0.561583	-1.13669	0.439679	-1.21129	0.620541	-0.0853638	-0.0304171	1.03978
rs35232614	2.22889e-05	-0.768312	0.598624	-1.17097	0.459043	1.29154	0.221293	-0.726506	0.497301	-0.27689	-0.846727
rs222903	2.24896e-05	0.520508	-0.581185	-0.188887	-0.309244	0.694008	-0.7688	-1.3544	0.576275	0.330465	-1.07779
rs13031586	2.25118e-05	-0.195258	1.47298	1.51805	-0.614841	3.05757	-1.19506	-0.174557	0.687927	0.896882	0.462811
rs12455915	2.26398e-05	0.332396	0.633868	-0.381629	0.711878	0.496103	-1.35547	0.234765	-2.31915	0.72343	-1.03463
rs11890028	2.27487e-05	-0.146544	-1.4076	-0.486394	-2.08611	-0.816745	-0.149538	0.883462	-0.629691	-1.78341	0.575286
rs114965479	2.27956e-05	0.06639	-2.42756	0.710584	0.0664297	-0.717179	1.38384	0.30204	0.485635	-0.489357	-0.906196
rs10512627	2.29362e-05	-0.791603	0.841434	-0.223782	0.0340571	0.0513965	-0.50916	-1.32095	0.882469	-1.01708	-0.455576
rs2346804	2.29624e-05	-0.335393	0.266514	-1.49423	0.35256	-0.0209558	0.248793	-0.230685	0.357246	-0.569538	-1.21162
rs1841722	2.3003e-05	-0.260311	-0.861642	-1.22379	0.109525	1.87801	-2.39237	-0.617811	2.29036	-1.53867	1.07801
rs17594301	2.30752e-05	0.438927	-0.38442	1.08293	2.5065	0.447424	0.168589	-0.826746	1.58151	0.896173	-0.0849263
rs10208206	2.31279e-05	0.503561	0.714121	-0.767892	-0.48725	0.0702375	-1.35555	0.251325	-0.448563	-1.73315	-1.11411
rs77600118	2.31543e-05	-0.572417	1.80096	-0.470373	0.279608	1.91369	0.514475	0.0390413	-0.372354	0.332264	0.0760011
rs73035453	2.33392e-05	0.972104	0.937948	0.44264	0.535826	-1.64809	0.0734949	-0.372714	-0.812256	-0.0300296	-1.08269
rs378921	2.34041e-05	0.683062	0.420792	0.10365	0.1623	1.18216	-0.488453	0.166342	-0.628021	-1.0019	-0.822926
rs1497953	2.34736e-05	-0.101617	-0.971859	1.89337	0.039777	0.0630891	1.13442	0.512349	-1.62959	1.34047	0.0916204
rs6994843	2.35259e-05	-0.592171	0.568889	-2.14523	0.94056	1.43338	-0.090256	-0.212768	-0.704536	-1.31241	-1.98294
rs72861672	2.36185e-05	-0.486564	-1.55436	-0.424918	-0.505547	-0.500195	1.94376	-0.601102	-1.1768	1.87291	-1.00148
rs35777748	2.37381e-05	-1.44971	0.1509	0.0344517	0.853259	-0.250375	-1.06182	-0.623392	0.480078	-1.33524	0.412092
rs10246132	2.38863e-05	1.44114	0.891301	0.214382	-1.08729	0.633059	-1.30687	0.447489	-1.09081	0.274379	-0.152241
rs35136338	2.41031e-05	0.093569	-0.720381	0.167286	0.73367	0.144681	-0.464153	-0.542617	-0.124352	-0.192635	-1.09341
rs1840790	2.42782e-05	0.272577	0.743344	0.292569	-1.81365	-0.355524	0.645331	0.712023	-0.187177	-0.887316	0.00470289
rs71028481	2.43222e-05	-1.47759	-0.139846	-0.244551	1.47947	-0.898422	0.232141	-0.36334	-1.80688	-1.23603	-2.61135
rs1107064	2.43723e-05	1.14286	1.04804	0.405233	0.298099	-0.477552	-0.413655	-1.00781	0.983131	0.517168	1.54062
rs7544520	2.44658e-05	-0.683958	0.687882	-1.32929	-0.318651	0.397661	0.130244	-1.02021	-0.391983	0.504336	0.832416
rs4517730	2.44999e-05	-2.18553	-0.589024	2.07179	1.34068	-1.50143	0.655404	0.0152743	-0.806306	1.11084	-1.37185
rs294932	2.45478e-05	-1.94662	0.629245	0.0175178	0.00630594	-0.897426	-3.76364	0.863132	2.15484	-1.79573	0.134326
rs17640676	2.45773e-05	-0.417702	0.126028	0.612708	0.233418	1.47477	0.480183	-1.84726	0.45772	-0.634552	-0.816316
rs73563880	2.48353e-05	1.11588	1.16472	-0.606227	-0.0361589	-0.129437	-0.694332	-0.781258	-0.154556	1.63621	1.94541
rs17331955	2.49854e-05	-0.138603	0.594035	0.488794	-2.53039	0.606381	-2.16415	1.86945	0.875359	-1.352	1.42569
rs61875339	2.50334e-05	0.540728	-1.08164	1.11278	-0.924541	0.179895	-0.551459	0.756916	-2.18148	1.23477	-1.14517
rs74624629	2.52242e-05	0.479509	0.399207	1.18199	-0.928028	0.399006	2.68177	-2.02658	-0.300339	1.68442	-0.594134
rs1059004	2.54223e-05	-0.168257	1.5854	-2.31657	-1.46308	-0.596173	-0.972709	-0.143936	-2.59668	0.576523	1.22851
rs6856261	2.54806e-05	0.992775	0.933284	-0.103326	0.306037	-0.0712187	0.0992933	-0.739173	0.37235	1.70349	-0.0663955
rs536368	2.54917e-05	-1.46483	-1.57476	1.0259	0.412221	0.911591	1.40469	-0.161458	-0.0779974	0.72187	1.99175
rs10180202	2.55152e-05	0.408127	1.60431	1.58649	0.146326	-1.21033	-0.408316	0.510717	-0.775811	0.378787	0.56166
rs7605252	2.55445e-05	0.339046	-1.35019	-0.304676	0.134127	0.630022	-1.1936	-0.0718592	1.50638	-0.841647	-0.340825
rs74746650	2.57487e-05	-2.00551	0.457701	-0.60194	1.7243	1.24725	-1.90886	0.600117	0.215161	-0.923682	0.589225
rs539507895	2.58029e-05	1.00103	3.10792	-0.446195	-1.07083	-0.0584932	-0.886722	-1.95933	0.223936	0.0416108	0.701244
rs79298355	2.59249e-05	-0.737384	1.65786	0.622969	0.480585	0.582217	-1.20278	-0.182312	0.98263	-0.665003	1.45489
rs9311976	2.60574e-05	-1.22262	0.362184	-0.657631	-0.061071	1.13543	0.994369	0.358198	-1.35441	0.768168	-1.37892
rs10201149	2.61845e-05	-0.461699	0.632063	-1.96853	0.733334	0.671382	-0.883812	-0.0184278	-0.688557	-1.46696	0.0182364
rs412564	2.63614e-05	-0.00155336	-0.98426	-1.89054	0.236856	1.99059	0.400087	1.07884	-0.686067	-0.815466	-0.859015
rs1973028	2.63932e-05	0.508954	-0.462973	-1.05419	-1.14482	-1.05666	0.200942	0.0891985	-0.873981	-0.755704	-0.972451
rs4844634	2.65413e-05	2.13139	-0.998412	-1.37409	-1.07827	-2.13049	0.976725	0.749614	-1.17611	2.28433	0.608979
rs9964558	2.6562e-05	2.36545	0.974603	2.55805	1.98415	0.64922	0.216339	-0.00249095	-0.012348	0.717516	-1.32222
rs4376462	2.66552e-05	1.73788	0.337839	0.964727	-2.18972	-0.0716153	-1.19118	0.212746	1.19783	-0.842592	1.981
rs12034052	2.66911e-05	0.090911	-0.526516	-0.154606	-0.687026	0.901422	-0.408116	-0.183389	0.0605841	1.23125	0.345412
rs10836968	2.69006e-05	1.41143	1.98246	-1.94246	-2.24777	-1.92368	-1.42258	-0.154768	-0.0426757	-0.43081	0.521809
rs9975962	2.69131e-05	-0.429238	0.635925	-1.09248	-0.464746	1.26668	0.0733045	1.34662	-0.234169	-0.791634	-0.245333
rs2834301	2.69297e-05	0.818754	-1.12806	0.467277	0.158945	-0.516978	2.57723	-2.08039	2.51099	0.11976	2.03614
rs6065096	2.70973e-05	-1.02195	0.150872	-0.785859	0.211434	1.19953	-0.24812	0.214198	-1.10123	0.594861	0.663909
rs75671031	2.71944e-05	-1.18561	-0.329023	-1.25158	0.822222	0.370338	-0.194586	1.41745	-0.457095	0.469573	0.88069
rs1813603	2.72368e-05	0.576814	0.461769	0.247359	0.784263	0.262051	-1.21091	-0.452964	2.04943	-0.406527	0.160049
rs10502727	2.73469e-05	0.771015	-0.559702	-1.40466	-1.68876	-0.235076	-0.416754	-0.38967	0.881733	-0.125278	-0.472517
rs11582952	2.73492e-05	-1.40698	0.626228	0.217755	0.237732	0.427176	-0.789142	-1.16464	0.9238	0.442506	3.06448
rs78447376	2.73513e-05	-0.409759	1.72149	-0.659053	-0.332895	-0.202115	-0.489541	-1.53307	-0.773054	-0.80935	-0.27185
rs7571637	2.73922e-05	1.09649	-1.06445	0.33455	-0.5861	0.763065	-0.587483	0.0693081	0.429114	-0.184524	2.42052
rs115704619	2.74039e-05	-0.437375	-0.402001	-0.613831	1.00843	-0.645234	0.80496	-1.29829	1.00535	0.555543	1.5196
rs13279922	2.74464e-05	-1.61069	-1.33147	0.426654	0.239105	0.49864	-1.5074	1.82277	0.686681	1.03769	0.223012
rs9601795	2.75696e-05	2.36635	0.375671	0.574437	-2.58149	-0.238364	-0.132599	-1.57617	0.463837	0.666691	0.867424
rs7903956	2.77623e-05	-0.134203	1.349	1.38286	0.91399	-2.46024	-2.40653	2.30484	0.355614	-4.01804	1.1204
rs62249937	2.78631e-05	0.562588	-0.365505	0.446114	1.00814	0.301442	0.697529	1.27742	0.00255864	-0.0220839	-1.30009
rs976546	2.85252e-05	0.07231	0.803927	1.8227	2.24495	-2.9919	1.32726	-0.66088	-0.620072	-0.115718	3.43133
rs9318641	2.87093e-05	-0.0815662	0.606133	0.314608	-0.0314311	2.98482	-1.20148	-1.7916	1.15809	-3.05447	-1.94543
rs658318	2.8822e-05	0.138618	0.456242	-0.599252	-0.434501	0.54998	-0.316747	-0.846707	-0.237753	0.369907	0.188065
rs141713641	2.88333e-05	0.390058	0.704715	0.709028	1.34027	-1.02101	0.797487	-0.171141	-0.830191	0.795995	-1.32529
rs10156491	2.88592e-05	0.875557	0.555304	-1.04693	0.482117	-2.21641	0.369217	0.448527	-0.237003	-1.27356	-1.09742
rs73133289	2.8985e-05	-0.507152	-0.330001	-1.57716	-0.603503	1.79	0.400948	0.419096	-1.25084	2.8204	1.24355
rs10810854	2.91786e-05	-0.398052	-1.17937	0.84969	0.407479	-0.0295208	-0.0893951	-0.425157	0.0230034	-0.873315	1.00031
rs143632180	2.93249e-05	-0.0536075	-0.405962	-0.62089	-0.817365	0.00266378	-0.00527033	-0.365838	-1.40568	-1.59672	1.31138
rs11159626	2.96123e-05	0.782068	0.544146	0.860318	-1.61479	0.149018	-0.256772	-0.368857	0.241498	0.0687116	0.0339815
rs56323232	2.96189e-05	0.951778	0.920233	-0.537719	1.68804	1.02293	-0.263921	-0.762625	-0.227006	-0.684726	-1.58176
rs79075745	2.97245e-05	0.0448798	0.538694	-1.66328	-0.866127	-1.29239	0.430659	0.631722	0.574031	-1.37857	-0.237703
rs55786712	2.98114e-05	-0.0472002	0.00876081	0.667516	-0.907118	-0.710924	0.495933	-0.905376	0.0423319	-0.751487	-0.21035
rs803862	2.99871e-05	-0.733071	0.683229	-0.74078	-2.00309	-0.179689	-1.09381	0.584641	-1.27737	0.572769	0.935982
rs17625605	3.02134e-05	0.0444251	-0.966483	1.15794	-0.088766	-0.572455	-0.282638	0.623364	-0.172118	0.749041	0.728984
rs9601730	3.03838e-05	-0.242611	-0.12715	1.23107	-0.430303	-1.12793	-0.131631	0.476494	-0.676155	0.801332	1.11795
rs6667030	3.04288e-05	0.526957	-1.15752	-0.200885	1.44573	0.320099	1.28509	-0.143323	0.242812	0.703007	-0.987937
rs10767742	3.08256e-05	-1.3627	-0.660177	-2.71312	1.03639	-0.137178	-0.857762	-1.48494	1.77565	0.245251	-0.229568
rs4517716	3.0958e-05	-0.135823	0.113798	0.451088	-0.392733	-2.6064	0.902369	1.05684	-0.982901	0.14667	0.133185
rs11856936	3.09664e-05	0.388268	0.72348	0.821392	-1.49666	-0.245598	-1.5272	0.682048	1.4644	-1.07752	0.858438
rs13195648	3.09712e-05	-1.12222	0.694413	-0.822837	0.864989	1.15628	-0.158948	1.65424	1.62328	-0.135711	0.769492
rs115692351	3.10262e-05	0.150085	1.24645	1.00286	-1.69838	-0.660326	-1.2647	-0.68266	0.0326627	0.616925	1.77014
rs12184503	3.10748e-05	-0.55944	2.11009	-1.55066	-2.0954	-0.344021	-1.2647	0.0876043	0.358728	-0.730713	0.11045
rs73060070	3.1169e-05	-0.75296	1.64321	-0.621054	-1.03716	0.988402	-1.76625	-0.385137	0.74906	0.725493	-0.618838
rs35541348	3.1176e-05	-0.811642	-0.392469	-1.17037	0.873577	-0.112017	-0.130168	0.475867	0.740136	0.986969	0.898292
rs56975726	3.12245e-05	0.278993	0.33737	-0.449639	-1.10637	-2.47254	0.160712	-0.279494	-1.04558	0.327596	1.22013
rs11406716	3.12359e-05	-0.434396	0.969028	-0.827616	-1.48476	-0.379929	0.531134	-0.670181	3.2396	1.09061	1.37188
rs1220525	3.13555e-05	0.0726388	-0.462261	0.459316	-0.21967	0.163924	0.389268	1.34082	-1.5805	1.00686	-0.88901
rs6069443	3.16123e-05	0.167145	0.0256491	-1.05151	0.0221525	-1.07301	0.548245	1.24212	-0.780724	0.786851	1.42166
rs117585819	3.17963e-05	0.695928	-0.0652139	-0.0629628	-1.35422	-0.451029	-0.0698892	-0.624365	-0.756342	0.190448	0.314033
rs56278441	3.19405e-05	0.0737942	-1.01442	0.217201	-0.777503	0.864497	0.198768	-1.48971	0.271056	0.930049	0.905611
rs574896	3.20284e-05	2.24602	0.185213	-0.917836	-1.29208	0.596381	0.045269	0.0900652	-1.34258	0.0260603	0.910855
rs12601631	3.21085e-05	-0.681879	-0.477417	1.46637	0.877526	-1.42038	1.73171	-0.40238	0.113192	1.22219	1.55132
rs66657421	3.21172e-05	1.3667	-0.594015	0.767703	0.710546	0.582341	-0.0710545	0.459547	1.31458	0.142538	-0.538613
rs2307554	3.22276e-05	0.405087	-0.28082	0.875731	0.219754	0.22422	-0.193406	0.014737	0.00637205	-0.72419	1.32498
rs35118217	3.22349e-05	-1.761	-0.0387931	-1.21049	1.62767	-0.804524	-0.315495	-0.486361	-0.354736	-0.529928	0.028284
rs3787345	3.2238e-05	0.249571	2.30123	4.2708	0.406386	1.03827	1.15894	0.79919	0.185062	-0.267468	1.7006
rs56040398	3.23039e-05	0.336124	0.674924	-0.44108	-0.807463	0.676808	0.221159	0.656733	0.722611	-0.346856	2.19524
rs10182503	3.23719e-05	-0.65774	0.399184	-0.255459	0.238551	0.597081	-0.0938438	-0.633983	0.901832	0.706336	0.392531
rs11979605	3.24058e-05	-0.20696	-0.872689	1.17343	-0.276073	-1.28517	-0.578537	-1.37963	0.535016	-0.276034	-0.887752
rs6992732	3.24355e-05	0.44384	-0.399863	0.0853057	-0.77857	-0.53787	0.723588	-0.00613087	0.327897	0.252987	-0.352089
rs5920350	3.24675e-05	-0.45502	-0.0392555	-1.2015	-0.789512	-0.853519	0.649539	1.80664	-0.757019	2.20754	1.80072
rs11014328	3.25451e-05	-0.0322463	-1.44327	-0.0456079	-0.819926	1.95642	-0.241748	0.998579	0.284295	-1.81929	0.191123
rs35004807	3.26146e-05	-0.729566	3.27027	1.11866	1.89793	1.83595	-1.35501	-2.86743	0.705174	-0.723611	1.40137
rs2920264	3.27275e-05	0.436513	-0.307226	0.267808	-0.0448599	-0.305237	-0.569105	1.35378	0.16837	0.675034	-0.487457
rs334547	3.27814e-05	-2.23432	0.232716	-2.26699	-1.56529	0.567689	-0.970013	0.293383	0.446445	-0.262676	-0.044999
rs1876156	3.28459e-05	0.0708492	0.0267426	0.570786	-0.576281	-1.14929	0.89235	1.01791	1.02091	-0.609152	-0.101092
rs4456908	3.28731e-05	2.41332	-0.528598	1.70927	-1.42109	1.46069	0.465944	0.813327	0.156642	-1.03243	0.8447
rs184058797	3.29305e-05	0.545954	-0.440186	-0.840937	-0.895936	-0.437706	0.169589	0.51614	0.837384	1.5839	-0.296117
rs1912961	3.3059e-05	-0.5605	-0.031078	-0.618389	0.522989	0.198687	-0.562811	0.671784	0.179027	-0.716661	0.27843
rs560944059	3.31631e-05	-1.87363	0.0530252	-0.152099	-0.249078	-0.201224	2.06821	-0.516403	-2.74223	0.146765	-1.83194
rs6958233	3.32419e-05	-1.35117	0.630164	0.715884	1.25083	-1.0256	0.0692705	-0.937937	1.1186	0.789086	-0.363225
rs9866956	3.32513e-05	-0.66727	-0.811341	-0.559478	1.25536	-0.457223	0.0538453	0.152777	-0.475668	-1.00407	-0.569349
rs11785209	3.36562e-05	0.0757933	1.02524	-1.42986	0.40468	0.53681	0.491815	0.609454	0.206106	-0.830667	-0.116578
rs10910082	3.37879e-05	0.123861	0.156598	-1.50194	0.82225	-0.128355	-0.64406	-1.19359	0.130275	-1.02655	-1.45472
rs117583384	3.39314e-05	1.11117	-0.350873	1.58204	0.0167165	-0.541214	0.916536	-1.19216	-0.380511	-0.817754	-0.185929
rs55704627	3.39377e-05	0.528813	-0.680997	0.779198	0.278188	0.0315575	0.863518	-1.8517	0.161098	0.849011	-1.5264
rs1903578	3.4096e-05	-0.786113	0.286232	0.0636342	0.721745	0.331787	0.24195	-0.458858	1.06462	-1.34896	0.234264
rs4858819	3.42867e-05	0.771719	1.50563	-0.350519	-2.02802	-0.807785	-0.14963	1.94912	1.10594	1.24725	1.21271
rs72900120	3.42965e-05	-0.0771705	-0.413133	0.379169	0.0971143	-0.123802	-1.13018	0.104447	-0.599056	-0.557786	-0.394755
rs60276440	3.43301e-05	-0.242105	-0.900029	-0.663517	-0.954352	-0.894416	0.943649	0.0138971	-0.128841	-0.0477257	-0.94299
rs7979684	3.45694e-05	-0.816613	0.067946	0.926344	-0.136192	0.0918717	0.237238	-0.427848	-0.472323	0.0709687	1.05228
rs7681688	3.49394e-05	-0.345551	0.818722	0.980142	-0.660811	-0.777953	-0.132228	-0.461572	0.614851	1.15797	-0.542299
rs150203597	3.51176e-05	1.44145	-0.306162	-0.22212	-1.1409	-0.703334	0.269226	-0.0111309	-0.526167	0.0144503	-1.77289
rs57603722	3.51519e-05	1.21659	-0.221202	-0.661284	1.46634	1.35817	-0.655758	-1.0203	-0.902455	-0.0611962	0.0445875
rs140476773	3.5306e-05	0.456541	-0.187132	1.20324	-0.0947448	0.760181	-0.51249	0.748802	0.180186	0.578294	0.1812
rs17148810	3.54367e-05	-0.282403	-1.24054	1.87523	-0.10729	0.401314	-1.23566	0.212874	-0.15192	0.187938	-1.4871
rs77220522	3.55125e-05	-0.784727	1.91847	-1.14279	0.0590226	1.12589	-0.101253	-1.26728	0.751529	-0.0628511	0.176923
rs10994285	3.55715e-05	0.420373	-0.631494	1.39284	-0.529268	0.695113	0.751803	0.360245	-2.08523	-0.602871	0.280351
rs2734352	3.55778e-05	-0.308513	0.89213	0.0172582	0.145358	1.06286	-0.934675	0.30292	-0.585585	-0.801309	-1.4725
rs2590443	3.55971e-05	-1.14797	0.788035	-0.9124	-0.213337	0.137234	0.656795	1.27639	-1.86941	0.496625	0.157367
rs4650516	3.56193e-05	0.764247	-0.875626	0.47397	-0.162941	0.233604	1.52143	-0.796465	1.11785	-1.0863	-0.234913
rs6827510	3.56371e-05	-0.357157	0.013829	-0.277504	-0.0934041	0.768629	-1.74185	1.9571	-1.07745	-2.20796	0.164241
rs77709995	3.5734e-05	-0.309318	0.724248	-0.589166	0.840359	-0.838371	0.557321	1.03883	0.058822	-0.974485	0.89386
rs760575	3.57493e-05	-0.551768	0.733572	0.12037	0.280224	-0.835158	0.148159	0.158149	1.53784	-0.566785	0.462615
rs11655183	3.5808e-05	1.07326	0.766031	1.08917	-0.337495	-0.529408	-0.696839	0.979003	-0.398671	-2.08616	0.786085
rs56252483	3.59428e-05	0.504794	0.198955	-1.11061	-0.359733	0.0173692	0.701352	-1.11117	1.56713	-0.933332	1.36192
rs4074118	3.60603e-05	-0.512386	0.769569	0.695894	1.28368	-2.24885	0.0536541	-0.738672	0.475016	-0.741587	1.91471
rs150794449	3.60651e-05	-0.411852	0.507785	2.17132	0.0266997	1.05982	0.409882	-0.107646	0.192681	-0.196344	0.532741
rs3006608	3.61267e-05	-0.562028	-0.896203	-0.371713	1.48993	-0.0256708	0.652117	-0.18611	1.18203	-0.874939	-1.53978
rs79732575	3.61564e-05	0.991242	0.558036	0.395195	0.377052	0.0853697	-0.887296	0.373304	-0.3877	-0.821307	-0.0471557
rs7844210	3.61879e-05	1.31968	-0.871788	1.63177	-0.442249	1.23098	0.135273	-0.658881	0.304495	0.0262142	-0.126017
rs9966377	3.63034e-05	-0.23435	0.0678922	0.318291	-0.47242	-0.86096	0.0761575	-0.316206	0.991137	1.63954	0.423353
rs57620563	3.64983e-05	-0.0391916	0.647856	1.03434	-0.630888	-0.152267	-0.853776	0.793301	0.641778	-0.0944082	-2.76761
rs56382206	3.65722e-05	-0.698824	3.02377	-1.64705	0.0300697	-0.638396	-0.9762	0.00793852	0.0912471	-1.19731	0.0921172
rs17071110	3.68638e-05	-0.98092	-1.56516	-0.232962	2.42697	1.63144	0.907656	-0.0135707	0.917398	0.223544	-0.733839
rs114009785	3.69211e-05	-1.07541	-0.67395	-0.542579	-1.8514	0.356886	-0.596608	1.5944	-0.43048	0.206128	0.452881
rs116021294	3.69889e-05	2.29363	0.343575	-1.28504	-0.82065	-0.397128	0.335414	-0.363505	0.697096	0.548466	1.29275
rs12137505	3.71893e-05	1.05896	-0.50531	0.458477	0.525206	-2.39947	0.0700789	-0.0760669	-1.0383	1.60644	-0.0657773
rs377231555	3.72051e-05	-0.014273	1.05529	0.00758896	-0.523723	-0.00436945	-0.590333	-0.304788	-0.385091	-0.140675	1.11711
rs55871839	3.72074e-05	-0.670237	1.15705	-0.360269	0.353386	1.0817	-0.352231	-0.748489	0.732204	0.517374	0.701929
rs116982609	3.72503e-05	0.639807	0.206176	0.480033	-0.662685	0.444048	-0.606708	-1.11433	1.16458	-0.372258	0.976231
rs62297625	3.72822e-05	-0.852366	1.33142	-0.11046	2.16274	-0.179818	0.445346	0.0990244	0.795418	-0.0918241	0.608724
rs17100485	3.7452e-05	0.743809	-3.09346	-0.228815	-2.2783	0.338537	0.0335302	1.65686	0.633227	-0.476597	-0.847393
rs62015701	3.75905e-05	0.442591	1.22944	-1.69007	-0.840385	0.722196	-0.488624	1.02283	-0.602056	1.91136	1.99912
rs558745	3.76293e-05	0.109845	0.97384	0.362327	-1.67093	-1.45913	-0.0544004	-0.533858	1.09232	0.0725657	1.93742
rs604532	3.76296e-05	1.05377	-0.201324	-0.215684	-0.16829	1.52117	-0.564749	-0.219596	-0.808622	-0.180247	0.424114
rs12148519	3.79896e-05	0.0370731	0.0353519	-0.724285	-1.30233	1.00728	-1.13602	-1.02552	1.54621	-2.13622	-0.0422743
rs2672233	3.80017e-05	0.234032	0.684588	-0.215486	-0.148222	-0.567232	-0.629828	0.83466	-1.24196	-0.657436	0.848279
rs2596912	3.80368e-05	0.228004	-0.369109	1.62354	0.10122	-0.983031	0.353272	-0.594858	0.710978	0.139731	1.29335
rs7762263	3.81286e-05	-0.393555	1.18956	0.467254	0.134814	-1.66405	0.346115	-1.3509	0.849456	0.606406	-0.473485
rs78314928	3.8143e-05	0.275135	-0.760955	1.15118	0.108505	1.53588	-0.183471	0.538597	-0.115993	-0.669526	1.09806
rs72832017	3.85597e-05	1.46441	-0.44407	1.2841	-0.0682826	-0.261282	-1.59272	1.14719	1.32458	-0.369194	2.19036
rs115424748	3.89885e-05	0.0930494	-0.0818471	0.0909744	-0.275514	-0.466008	-0.255904	0.447246	0.260777	0.572735	0.903529
rs11658976	3.91481e-05	0.465069	0.186989	-1.22491	1.49555	-0.572257	-2.5363	-3.44451	-2.26356	0.248991	-0.153088
rs73018166	3.91688e-05	1.17436	1.55273	-0.482212	0.463503	1.63533	-0.317016	-1.17769	0.119686	-0.598302	-1.48131
rs12814006	3.92743e-05	-0.499718	-0.259233	0.281187	-0.980071	-2.25071	-1.09038	1.81698	-0.101543	-1.43128	-0.849999
rs2265659	3.93165e-05	-0.485105	-0.494806	1.21909	-1.77068	0.651502	-0.601215	0.367531	0.908543	-0.700619	-0.335312
rs984759	3.9357e-05	-2.08739	0.640704	0.395049	1.73641	-0.240527	-1.59233	0.311477	0.820251	-0.819859	-0.930096
rs117689478	3.9412e-05	1.14889	-0.663262	-0.734839	0.475817	-0.0785775	0.172041	-1.93439	-0.626647	-1.77936	-1.25344
rs12980619	3.9762e-05	1.5783	-2.59562	-0.631723	-0.027894	-0.773967	1.75331	-0.0911681	-2.33892	-1.8371	-0.229936
rs55722102	3.97883e-05	-0.993888	0.541967	-0.896256	-0.418539	-1.46357	-1.49004	0.705649	0.0573588	-0.698939	0.397479
rs457134	4.00286e-05	0.915626	-0.0653704	0.30345	-1.26875	0.0910553	-0.924081	-0.166617	0.269871	0.149678	-0.433442
rs75278813	4.02137e-05	1.06217	-0.798623	-1.0957	-0.79657	0.423136	-0.971239	-1.04236	-0.459915	0.256407	0.352437
rs11614406	4.02306e-05	0.271001	-1.60309	3.57082	-1.1039	2.0524	-0.432814	-1.70191	1.28003	2.76671	0.783695
rs10191778	4.03278e-05	1.71659	-2.04522	0.426697	-0.706151	-1.99729	0.620817	0.602607	-0.828603	-0.528756	-0.61118
rs11644356	4.03411e-05	-0.496745	2.00496	-0.215438	-0.134083	-0.501068	-1.80492	-1.06577	0.335419	-1.82709	1.13111
rs4639211	4.04842e-05	1.7993	0.915825	1.15305	-1.0575	0.811501	-0.311238	0.224536	-1.78773	0.396117	-0.921679
rs7894373	4.05338e-05	0.414508	-0.939136	1.80889	0.908855	0.380991	-0.948079	-1.24152	0.808788	-1.65717	-0.11994
rs13005471	4.05479e-05	1.57891	-0.0220383	2.23435	-2.20128	-0.568555	0.310101	-0.269573	0.172055	1.20226	1.84844
rs72775547	4.055e-05	0.523536	-1.52081	0.347549	0.246159	0.0329129	1.04103	1.4197	-0.784506	-0.454253	-2.15871
rs75467744	4.05562e-05	0.756243	0.869522	-2.0968	-0.0328392	0.223389	-2.54979	0.867336	-0.805339	-2.16551	-1.04068
rs56152827	4.06854e-05	0.0632723	0.0588987	0.949245	1.30023	0.776255	0.427837	-0.905901	-0.401614	1.16276	1.55484
rs4982104	4.0777e-05	-0.102496	-1.05319	-0.898378	0.997274	0.441843	0.288902	2.1191	-1.40993	0.686638	-0.714756
rs9258585	4.08656e-05	-0.816768	0.892806	-1.15788	-0.0907133	-0.376038	-0.189222	-1.05302	0.288369	0.979043	0.0935578
rs11921691	4.09317e-05	2.13684	0.918636	1.4642	-1.74801	-0.804757	0.58457	-0.452895	-0.568825	0.295492	0.858703
rs4965508	4.10651e-05	-0.779804	1.34557	-1.38819	-0.529573	0.822608	-0.268673	-2.59313	0.389347	0.523516	-0.511103
rs10970272	4.10702e-05	1.99865	-1.64893	0.236541	-1.33551	0.731896	0.387127	-1.04652	-0.492331	0.847458	1.04488
rs3754404	4.13068e-05	1.43845	-0.320792	1.05689	-1.59546	-1.0059	-1.05325	0.329682	-1.38877	-0.333733	0.910999
rs11410642	4.14496e-05	1.95928	0.472958	-0.17353	-0.815643	-0.257376	-0.655514	-0.784708	0.184363	1.99606	-0.49077
rs6677824	4.16215e-05	-1.16522	-0.747966	-0.390884	0.562548	-0.301468	0.134739	-0.0412955	1.29197	-0.836144	0.785139
rs13182955	4.17073e-05	-0.728692	-0.217482	-0.456873	-0.151115	-0.107298	-0.87556	2.05605	-0.514193	-0.654063	-0.00061252
rs7725166	4.17622e-05	0.926004	0.244834	-1.09632	0.401748	-0.633989	0.27581	0.463521	-0.339558	0.0204471	1.21251
rs6923684	4.18129e-05	-1.11001	0.336207	-2.42737	-1.82564	0.70095	1.44186	0.894727	1.20334	0.151986	0.352466
rs7847774	4.18801e-05	0.192602	0.712483	-0.137197	-1.04297	-0.366574	-2.02567	0.105984	-0.265466	-0.389501	-0.2381
rs113946459	4.20581e-05	0.890969	0.925108	0.50683	-0.282601	1.10482	0.524788	-0.0150011	-0.925926	0.752618	0.0365468
rs28505035	4.21855e-05	-0.872556	-1.14189	1.44006	-1.50129	-1.06684	0.576018	2.25073	0.712388	0.277978	1.86386
rs76192328	4.22259e-05	-0.788303	-1.73625	1.70346	0.512051	1.34524	1.32996	1.05232	-0.738963	-0.386119	-1.1275
rs11685885	4.24096e-05	0.868655	-0.549889	0.563536	-0.195211	0.795742	-0.0406971	0.755885	-1.25586	-0.629915	-0.0652134
rs76659093	4.24368e-05	1.20262	0.904825	0.266045	0.834277	-0.936152	-0.0785654	-0.184576	-0.295674	-1.15565	0.510911
rs2960681	4.28244e-05	1.36859	0.691586	-0.0663289	-2.30205	-1.06577	-0.122874	0.287991	-0.876055	-0.562039	-0.258489
rs57484452	4.29107e-05	0.306882	-0.438428	-0.181812	0.12461	0.026246	0.124291	0.6479	0.10013	-0.394375	-0.318475
rs9933476	4.30434e-05	-0.49994	1.62607	0.852551	-1.36004	-1.33106	-0.804835	1.61975	0.939042	-1.04582	1.59574
rs13036021	4.30715e-05	-0.108266	0.206525	-1.77449	-0.725948	-0.742326	-1.08116	1.45171	-0.602691	-1.14751	-0.300427
rs142439771	4.34028e-05	-2.12146	-0.808869	0.697555	1.82792	-0.773348	1.11715	0.967272	-0.117313	1.13132	-0.131922
rs74796258	4.34715e-05	1.3091	-0.44004	0.139878	0.418455	-0.49473	0.147192	1.45298	-0.0924706	-1.46911	0.0483317
rs6550557	4.35738e-05	0.613537	-0.165095	0.191493	1.54213	-2.19315	1.31848	-0.709185	1.80679	-1.0156	-2.17426
rs11376427	4.35884e-05	-0.100495	-0.36974	0.897425	-0.212388	0.265703	-0.0464712	0.309617	0.619925	0.910129	1.82311
rs112630876	4.36487e-05	0.814685	-0.149659	1.33063	0.221496	-1.6432	0.933835	-1.11259	-0.484489	0.15985	0.340388
rs2028368	4.37334e-05	-0.347236	-1.54242	0.617915	-0.819779	2.58154	0.776078	-0.888867	0.798494	-0.762442	-0.421304
rs1971117	4.40443e-05	1.33204	0.0723867	0.241796	-0.582302	1.17398	-0.0488999	-0.359879	-0.270272	-0.734324	0.941821
rs4938389	4.44068e-05	1.18699	0.0265127	0.679079	-0.382676	-1.47013	0.916528	-1.7084	-0.204316	1.093	0.0655241
rs12052523	4.44357e-05	2.0461	0.280359	1.04257	-1.11077	-0.653317	-0.83491	-0.181875	0.29984	0.788165	0.14573
rs62543707	4.45055e-05	-1.41538	1.18316	-2.07926	-0.925401	0.646293	-0.31609	0.442627	-0.107947	-0.364427	-0.349085
rs10282621	4.49791e-05	-2.34901	-0.649274	-0.649585	2.16527	-1.63054	1.06983	-0.38644	1.05732	0.720123	-0.888339
rs117572794	4.50742e-05	-0.646274	1.48928	1.86747	-0.610432	-0.381377	0.361141	-1.43977	1.36837	2.69891	1.08465
rs72890743	4.51827e-05	-0.413801	0.947906	-0.24588	-0.705222	1.8803	-0.711758	-0.314619	0.711156	-1.27962	-0.194719
rs146890982	4.52046e-05	-1.43814	1.65249	1.56797	-1.36995	0.294765	0.869996	0.282635	1.24814	-0.158104	0.637076
rs142409098	4.55411e-05	-0.763177	0.100838	-1.97838	-0.53803	-0.366416	0.264742	-0.100646	-1.25053	-0.0801053	-0.39999
rs138211179	4.55669e-05	0.761515	-0.0576251	0.779151	0.189974	0.072127	0.204614	1.49352	-0.717951	-0.0259049	0.486752
rs272034	4.56749e-05	-0.798423	1.93384	-1.8172	-0.281448	1.09786	-1.08632	-0.622859	0.802235	-0.125354	0.486277
rs3119948	4.57867e-05	-0.0337714	-1.06572	0.558406	-0.919281	-0.922459	0.584363	0.256549	-1.82112	-0.108268	-0.13187
rs9945649	4.58926e-05	-0.609901	2.58647	0.775418	0.693639	-0.151165	0.0348337	-1.37851	-0.188457	2.56304	0.0618541
rs73205766	4.59505e-05	-0.678535	0.562707	0.332722	-0.583082	0.680865	-0.717607	0.0557639	0.617347	1.26525	1.21728
rs372750886	4.60737e-05	1.09749	-0.0226876	0.0618423	-0.98879	-0.888041	-0.316348	-0.329075	0.625378	1.3072	0.493962
rs111260184	4.61573e-05	0.236871	-0.313733	-0.94247	0.723252	-0.149712	2.04386	-0.782313	0.124106	1.47102	-0.988936
rs113597974	4.63135e-05	0.513186	0.828043	-0.617994	-0.405794	-1.29676	-1.16565	0.76826	-0.401696	-1.55681	-0.421569
rs1929482	4.63161e-05	-1.73829	-1.12103	-0.76722	0.809278	-0.446086	-0.114038	1.45734	0.131741	-1.02192	-0.535359
rs11061341	4.64182e-05	-0.681017	-0.48955	1.22076	0.724452	-1.00312	0.736615	1.43402	-0.411196	-1.87704	0.387841
rs12208178	4.64649e-05	-0.244919	0.891856	1.013	2.16415	-0.126386	-0.671345	0.207439	0.646436	0.703629	-1.01626
rs62311914	4.64804e-05	0.350383	0.874289	0.358779	1.27004	-0.817162	-0.691135	-0.315986	1.02776	0.20675	0.152737
rs16879129	4.65802e-05	0.21205	-2.00251	-2.0105	-0.717693	-1.8632	0.614158	1.68668	-1.5204	0.130097	-1.01058
rs192654457	4.68401e-05	0.283441	-0.440047	-1.13919	1.74003	0.390711	0.88124	-1.39422	1.13617	0.156786	-1.27382
rs111369636	4.6882e-05	2.32166	1.07584	1.23632	-1.7431	-0.117367	-1.45496	1.34923	-0.00938362	-2.97543	0.243956
rs34295643	4.70628e-05	-1.78328	0.199554	-0.862138	-1.10821	-0.280267	-1.44334	1.37163	2.17652	-0.373457	1.35199
rs36190829	4.71918e-05	-0.329551	-0.0950257	-0.148311	0.84433	-1.27963	-0.205394	-0.121348	-1.47295	0.358111	0.0528497
rs72801756	4.72596e-05	-1.11933	0.590808	1.23192	0.132813	-0.468269	-0.791246	1.19884	1.39022	-0.515583	-1.46935
rs61296875	4.74038e-05	-0.806258	-1.15773	-1.04686	-0.42464	-1.43869	0.442257	-1.30281	0.621608	-1.29054	-1.14121
rs148038479	4.74986e-05	0.369066	0.973399	0.297482	-2.62608	1.40055	0.612669	-1.23291	-0.0866211	-1.16483	1.07605
rs12438876	4.75423e-05	1.0267	-1.14995	-0.187957	-0.12754	-0.513133	-0.196795	-0.293616	-0.122746	0.307499	-0.0885346
rs117326456	4.75549e-05	-1.38897	0.553997	-0.832558	0.890832	1.27824	-0.0474518	0.323936	0.477774	0.178402	-1.92821
rs60954681	4.75816e-05	0.143375	-1.06504	0.45423	-1.10212	0.167785	0.233036	-0.76551	-0.716409	-0.809048	-0.488974
rs12975566	4.77681e-05	0.836269	0.297297	1.34133	1.23391	0.138442	-0.608484	0.697532	0.0477997	0.569454	-0.460858
rs12809174	4.79847e-05	-0.967474	1.82391	0.294397	-1.19197	1.09584	-2.59244	2.67863	-0.0260512	-2.12662	1.17303
rs9656135	4.80511e-05	-1.1962	-0.441648	1.32125	1.85915	0.664878	-0.397225	0.621628	0.773604	2.86986	-1.468
rs8001026	4.8349e-05	-0.683718	-1.09714	1.42613	-0.256705	0.643081	-0.00400374	1.24952	1.57087	-0.0799381	-0.230247
rs2680287	4.83917e-05	-0.166878	0.126103	2.61571	0.150186	-0.784888	1.21454	0.863201	-0.961865	-0.863816	1.45825
rs11400202	4.84042e-05	1.31774	1.59374	-0.68658	-1.01206	1.51997	-0.792541	-1.20044	-0.564673	0.0295514	-0.579168
rs1533188	4.84421e-05	-0.0899554	0.739176	-0.00105966	-0.776542	0.0683957	0.737031	0.0800764	0.616774	2.39926	0.126353
rs59743967	4.85003e-05	0.065714	-0.312978	0.160777	0.228526	0.966345	-0.345116	2.50749	1.35996	-0.0946406	0.263676
rs1018930	4.85825e-05	1.12949	-0.550482	0.151573	1.0344	0.466827	-0.483956	0.244241	1.30514	-1.96191	0.0571882
rs76957177	4.86612e-05	0.969525	0.193394	0.185716	0.279007	-2.18979	-0.245116	-1.56639	-1.39791	-0.890259	-0.986177
rs7005376	4.87276e-05	0.430722	-0.298676	-0.81413	-0.935066	-0.52581	-0.565649	0.745329	1.0175	-1.19041	-0.384003
rs630712	4.88733e-05	-0.894156	-0.70323	-1.01474	1.89242	-0.814682	0.744885	0.255618	-0.783726	-0.707138	-0.888887
rs1690658	4.9129e-05	-0.198466	0.233322	1.16001	1.22639	-0.26582	-0.0382855	0.45607	0.842156	-0.746571	-0.540003
rs7713137	4.91568e-05	1.80617	1.48928	0.575404	0.455198	-0.675318	0.0380322	-2.30409	-0.864552	1.22058	-0.225304
rs76608813	4.93023e-05	-1.13079	-0.848668	-0.0990484	-0.480709	-0.274629	-0.360987	1.81147	0.607988	-1.56271	-0.563059
rs11958641	4.93294e-05	0.741301	-1.04141	-0.134784	0.472218	-0.183681	0.63462	-1.06453	-0.228779	1.24131	0.761025
rs79976515	4.93583e-05	-0.603413	1.9448	0.319379	-0.0837504	-0.509767	-1.06355	0.735663	-0.157993	-0.853811	-0.971791
rs16829362	4.95718e-05	-0.288112	1.75532	0.747155	0.245986	1.01922	-1.53585	0.152362	-0.233454	-0.470589	1.03131
rs11792199	4.96274e-05	-1.40003	0.732571	-0.254258	1.71624	-0.342036	1.30332	-0.0842601	0.665546	0.3375	-0.674818
rs62280280	4.97151e-05	-0.109728	-0.15291	-0.266581	0.130012	-1.58485	0.680485	-0.252641	-0.485403	-1.06305	0.904411
rs652971	5.01345e-05	-0.202362	1.82588	-1.84481	0.26149	-1.00325	0.130649	-1.4156	0.129493	1.69774	0.481404
rs1530023	5.02785e-05	-0.226413	0.955637	0.860181	0.0700718	-0.514269	-0.488503	-0.44615	-0.854416	-0.422868	1.27217
rs115177963	5.04455e-05	0.558586	0.719107	1.71672	-0.321137	-1.57021	1.1368	0.78005	0.137454	0.744496	1.60155
rs141142558	5.05002e-05	1.81414	-0.821426	1.27996	-0.848673	-0.46756	-0.0550133	0.996374	-0.300926	-0.444935	-0.679697
rs78857623	5.06393e-05	1.09816	0.125129	0.600286	0.840301	-1.67712	-0.0410268	-0.455275	0.0983243	-1.13952	-0.457745
rs7107310	5.07333e-05	-1.34507	1.43586	2.17524	0.667424	-1.59702	0.183027	-0.422215	0.119446	1.6845	-0.52328
rs9798543	5.08329e-05	0.870865	0.637956	-0.345072	-0.877092	0.499112	-0.354741	0.147077	-0.419705	0.142804	0.13231
rs2277773	5.11503e-05	-0.633021	0.906287	-2.74567	1.14584	0.855004	-1.78227	-1.28096	0.996504	-1.05716	-1.52749
rs4814609	5.11708e-05	0.882755	-0.210184	-1.30687	-0.852217	0.485574	-1.0687	0.488973	-1.456	-0.0340017	0.675292
rs7844494	5.1818e-05	-0.379571	-0.767583	0.14259	0.399087	0.6663	-0.313224	1.0812	0.0742193	-0.302263	0.00149213
rs1439162	5.19051e-05	-0.556419	0.780044	1.3774	0.78166	0.276414	-0.08835	-0.690675	-0.645873	1.15606	-1.07861
rs7845105	5.19518e-05	1.71098	-1.02803	2.3078	-0.422216	-0.256266	1.16289	-1.34573	1.24552	0.86005	0.841247
rs12871207	5.19611e-05	-1.45418	0.155566	1.9165	0.402031	0.16431	-0.217018	-0.568564	0.166516	0.198954	0.266836
rs859361	5.21676e-05	0.763565	-0.573598	0.326519	-1.05324	0.279983	0.405012	-0.362737	-0.334396	-0.421671	0.675572
rs149415690	5.24877e-05	-0.353871	0.434281	-0.326441	0.920989	0.563237	-1.8922	-0.118428	1.33858	-0.172806	1.89057
rs73122248	5.26007e-05	-0.101559	-2.23229	0.624996	-0.394013	-1.07898	2.11005	0.0841018	-1.24703	2.35225	-1.23541
rs35792497	5.26315e-05	-2.94606	0.375466	0.50559	-0.189911	0.455206	0.109778	0.367359	-0.812743	0.992834	2.0569
rs1484203	5.26694e-05	2.15131	-0.338924	-0.940618	-1.91639	-0.857125	0.150141	-1.65575	-1.89286	-0.0461967	-0.127318
rs5917441	5.27898e-05	-0.0855682	0.551606	0.461484	-0.295715	0.074895	1.67364	-0.0594799	-1.5287	1.33009	0.379544
rs1028544	5.31521e-05	1.17714	-0.906627	0.465637	-1.05234	1.34778	-0.513891	-0.91016	1.08521	0.451918	-0.629935
rs2780685	5.31637e-05	0.0565378	-1.0254	-0.877645	0.521282	1.44226	-0.031904	-1.00933	-0.10431	0.000111204	-0.050308
rs201932290	5.33163e-05	-1.02707	2.28634	-0.569138	3.4738	-0.015545	-0.727196	0.543541	0.644197	-0.520755	0.178615
rs13292490	5.34769e-05	-1.72546	0.592301	0.462355	-0.543756	0.242246	1.00097	-0.575933	0.887211	0.160171	1.26999
rs72728274	5.35022e-05	-1.21727	-0.843033	-1.44036	-0.0116816	-0.0303888	-0.273065	2.10085	-0.41147	-0.337159	-1.52179
rs17225749	5.39156e-05	-1.17725	0.0609816	0.418238	-0.530013	2.5256	-1.50891	0.0793745	1.52703	-1.03694	2.08776
rs10509958	5.40586e-05	0.237866	-1.01263	0.533702	-0.450324	-0.804416	1.82467	0.376963	-2.34456	-0.429672	0.601316
rs10445404	5.42192e-05	1.60519	-2.42307	-0.189159	-1.00754	-0.890209	-0.591367	0.12204	0.341478	0.146829	0.226098
rs75294120	5.44473e-05	0.402389	0.570433	-0.885693	-1.20568	0.226674	-1.37326	-0.328544	-0.633496	0.449548	-0.568227
rs6905808	5.44703e-05	-0.242668	-0.845325	-1.78185	0.0060682	-0.734796	1.44071	0.211544	0.212329	0.250557	0.126774
rs983470	5.45469e-05	-0.984986	-1.96459	-1.85225	0.0676367	-0.907516	1.05325	-0.694499	0.0402655	-1.64502	-0.439338
rs1702333	5.46046e-05	1.85046	-0.686821	0.982845	-0.878919	1.12345	-1.2406	-0.170756	-1.91356	-2.40992	-0.991736
rs6460145	5.46257e-05	0.618414	1.56886	-1.41611	-3.11814	-0.462926	-0.679962	-0.26432	0.698249	-1.48215	3.18731
rs7923048	5.47114e-05	0.59879	0.555444	-1.89275	-0.937311	-0.684289	-0.234245	0.330885	-0.0865204	0.624397	0.355778
rs191756805	5.48048e-05	0.569479	1.15541	-0.66549	-0.521367	0.133986	0.366469	0.69304	-2.00972	-1.42773	0.00820203
rs1012026	5.4859e-05	-0.676836	-0.800034	-0.113073	0.551536	0.295013	0.448549	0.525114	0.0455974	0.644907	-0.979791
rs4766317	5.48927e-05	0.0233883	0.73129	1.50607	0.722422	-0.709514	1.14709	0.353323	-0.354564	0.590995	0.578057
rs11983865	5.49042e-05	-0.591773	-0.265973	0.359657	-1.36383	1.4164	-2.24983	1.52995	-1.73769	-2.69525	2.82423
rs11904165	5.49265e-05	-0.351502	-0.550137	1.13889	1.02749	-1.76905	-0.953967	0.978158	0.413017	-2.16517	0.458851
rs6906861	5.49575e-05	-0.544378	0.0461233	0.376922	2.40944	-1.10933	-0.302374	-0.855571	1.76528	0.213747	-1.10742
rs786315	5.49948e-05	0.957945	-0.179534	-0.0148762	-1.32349	0.150133	0.137987	-0.722527	-2.4269	0.144436	-0.312065
rs71526778	5.52033e-05	-0.40431	0.538249	-1.84524	1.62952	-1.319	-0.638738	-0.131313	0.413984	0.90517	-1.96659
rs4296746	5.54923e-05	-0.883917	-2.29018	0.689669	-1.01897	0.956224	0.861914	1.75487	-0.588064	-0.107368	-1.62417
rs140816144	5.55474e-05	-0.490336	-0.55678	-0.656234	0.946696	-1.29034	1.04533	-0.808696	1.17347	-1.50666	-0.0563598
rs607407	5.5581e-05	0.0457789	0.490734	0.572416	-0.327713	-0.870341	-2.1556	-0.545458	1.02042	1.78389	0.654372
rs7969018	5.56172e-05	2.73313	-1.69433	-0.231517	-2.62369	-0.100191	0.293834	-0.995124	-0.686332	0.740516	-0.33994
rs11390735	5.57205e-05	0.850799	0.607145	-4.72148	0.0246437	-0.424379	-3.50806	0.453973	0.156672	-1.7082	-1.0282
rs199594406	5.57245e-05	-0.946576	0.687842	0.378711	-1.02428	0.153527	-0.12083	1.61414	0.435232	-0.61869	1.96144
rs41001	5.57949e-05	-1.42409	-0.573705	1.77107	1.7647	-1.12391	2.71373	-1.71003	1.60256	2.58148	-0.280605
rs16955499	5.58819e-05	0.216872	0.441001	-2.48771	1.8601	2.4168	-1.48411	-0.235061	0.62828	1.76154	-2.06933
rs77971697	5.60573e-05	0.773443	1.48339	-0.282551	-0.764647	1.2743	-1.20059	0.557937	-0.596251	0.410796	0.459733
rs138906870	5.60671e-05	0.266913	0.330777	-0.698567	1.37342	-0.44749	2.62701	-0.570242	1.61015	0.54982	-1.45704
rs902631	5.6447e-05	0.261908	-0.640423	0.196365	-0.0477306	1.48498	-0.394205	-1.32415	1.35147	1.49754	-0.0260155
rs11008642	5.64712e-05	-0.96926	-2.51452	0.969573	-0.446125	-0.0353398	2.51108	-3.14013	1.31563	3.1846	1.05475
rs6821968	5.67847e-05	-0.273721	1.48582	0.481356	-1.12701	-2.88548	-0.524413	0.586831	0.207057	-0.367654	-0.576057
rs4605357	5.681e-05	1.01858	0.446424	0.561638	-1.87722	0.820982	-1.30132	-0.248701	-0.217436	0.647258	-1.6657
rs7655104	5.68697e-05	1.50349	-0.0218105	-2.27313	0.0367015	-0.639114	-1.54079	-1.62366	0.85705	-1.37794	-1.58934
rs7025124	5.74747e-05	0.747893	0.0358179	0.75386	0.0215928	0.225574	-0.346483	-0.348742	-0.275285	1.51932	0.369363
rs6556774	5.75529e-05	-0.460693	0.0424857	-0.466221	0.415463	-0.0758445	-0.237873	-0.532677	0.676778	0.42209	-0.235044
rs4740713	5.77422e-05	1.23314	0.625078	-1.73317	-0.544199	1.36023	-1.9742	-2.52962	0.869036	-1.30537	0.352307
rs12725649	5.78664e-05	-1.03358	0.0872906	0.341356	0.977887	-0.687679	1.78902	-1.21399	1.67415	0.485999	-1.0519
rs56915882	5.80914e-05	-0.0249968	1.58982	-0.375041	0.501306	-2.09516	0.790227	-0.0923705	1.40829	0.128531	-0.104192
rs60784034	5.82017e-05	-2.16605	-1.61375	0.209894	1.11443	-0.42949	-0.440215	2.19291	0.861835	0.0774999	-0.52209
rs4841485	5.83477e-05	-1.41988	-2.54113	1.01539	-0.0696463	1.72466	-0.484735	3.78114	1.12783	0.786773	0.658166
rs148958894	5.8638e-05	0.967566	-1.32765	1.71079	-0.887714	-0.770766	1.29244	-0.876833	-0.219493	0.228162	-0.785878
rs7795503	5.86468e-05	0.868365	0.447455	-0.729946	-0.514089	0.200911	-0.057355	-0.0310458	1.16055	0.295088	-0.679636
rs72745680	5.86655e-05	0.0529097	-0.874122	0.316543	0.446831	0.0423595	0.583797	-1.25536	0.278524	-0.831302	0.150921
rs10861541	5.87177e-05	-4.58976	-0.807379	0.0430816	1.61361	2.59358	-0.1751	0.54771	-1.27463	3.2153	-0.445788
rs11119421	5.90882e-05	1.17949	2.2019	-2.2522	-1.36383	0.1687	-3.64859	-0.200959	-0.292674	0.217588	0.56241
rs75062246	5.92859e-05	1.7841	0.13373	1.23524	-0.505986	-0.480186	-0.734326	-0.00462931	-0.293195	-0.713038	-1.41171
rs137906	5.95147e-05	-0.149447	-0.853144	0.0617186	-0.926358	0.958588	-1.767	-0.499037	0.40182	-2.02249	0.806238
rs12237478	5.98411e-05	-0.562785	0.734158	0.0218227	-0.108542	-1.21939	-0.895532	-0.538993	1.79954	-1.21001	0.740879
rs4832649	5.99446e-05	0.0395663	1.01055	0.431068	-1.08939	1.27068	-0.595641	-0.745139	0.00149988	1.29371	0.778962
rs11030952	6.0016e-05	0.92629	-1.48322	-0.367802	-0.316778	0.184195	-0.464327	-0.184729	0.96277	-0.0837406	-1.49395
rs4822695	6.00355e-05	-0.413476	-0.597473	-1.6464	-0.182706	-0.51739	-0.0950966	-0.0596202	0.849893	-0.687749	-1.42826
rs10174127	6.00374e-05	0.112046	0.663839	1.06873	-0.474859	-0.0996842	-0.981835	0.40461	1.68371	-0.430334	2.33273
rs73168488	6.00475e-05	-0.360242	0.173923	2.0193	0.172439	-0.953053	0.0159344	0.252961	0.330254	0.663671	0.623268
rs551034497	6.01385e-05	1.38329	1.09498	-0.83717	0.00729983	0.756185	-0.455993	1.35492	0.801786	-2.0018	0.394758
rs9688375	6.01483e-05	0.751711	-0.377109	-0.00684307	-2.60615	0.670682	-0.682517	-1.42545	-1.43078	-0.120214	0.765938
rs7753568	6.02628e-05	1.81947	-1.69951	-0.621	-1.48053	-1.64989	0.442075	1.04654	-1.88392	0.212355	0.0681624
rs4822918	6.0391e-05	-1.11873	1.5514	-0.543294	1.05884	0.176556	-0.873449	-0.248198	2.0373	-0.962915	0.977749
rs184626492	6.05773e-05	-0.620083	0.578576	0.114907	0.731401	0.218851	0.697991	-0.795835	-1.2656	-0.0181215	-1.1252
rs534463003	6.06006e-05	1.55828	-0.881717	-1.30813	0.179678	-1.51521	-0.0857447	1.6593	-1.11024	-0.182956	-1.04409
rs2659467	6.11509e-05	-0.432074	0.133819	0.106803	-0.918911	-1.21868	-0.0840006	0.138725	-0.162599	1.13855	0.205022
rs17420654	6.12608e-05	0.643544	0.202855	-1.36032	0.0563087	1.08728	-0.591153	0.0744757	-0.0980156	1.06425	0.165467
rs11713173	6.13059e-05	0.280431	-1.16473	-0.975507	0.472207	0.596406	-0.845375	0.424069	-0.723248	-1.66611	0.579051
rs73187284	6.14868e-05	-3.17719	-3.76198	0.245968	0.644009	-0.655948	-0.0909595	-0.245615	-1.2863	-1.43235	-1.05869
rs28611014	6.15327e-05	0.538183	0.768062	-0.605364	-0.432127	1.10163	0.1866	-0.52186	-0.789912	-0.957493	1.23673
rs72896334	6.16329e-05	-0.198262	-1.34355	-0.781112	-0.797808	-0.846419	1.82631	-1.96025	0.308121	-1.66675	-0.134977
rs115136989	6.18907e-05	0.460775	-0.19875	-0.489995	-0.803358	-1.89068	-0.0726143	0.341491	-1.34227	-0.569513	0.137418
rs9430008	6.20089e-05	0.417623	0.503351	-0.772752	-1.11449	-0.893732	-1.82579	1.36187	-0.448687	-1.75584	1.02964
rs9995071	6.20278e-05	-1.71781	0.770792	-0.634842	0.544337	2.66596	-0.568355	0.820213	0.144156	-2.24837	0.827561
rs1906343	6.21056e-05	-0.374721	0.40123	-0.206738	0.503516	-0.536897	0.26822	-0.997985	0.409497	0.75521	0.768295
rs10995473	6.23637e-05	-0.0541036	0.64826	0.340766	-0.444683	-0.871638	0.588582	0.526962	-2.02139	0.433567	-0.693772
rs6480745	6.24697e-05	-0.596378	0.296643	-0.420875	-0.280459	-0.41418	1.85678	0.00481657	0.020542	1.45679	1.87611
rs200648260	6.2685e-05	-1.72145	0.678877	2.7195	0.920887	-2.27118	0.927861	-0.645695	0.177714	1.16907	-0.342158
rs329283	6.27267e-05	0.777626	0.251301	0.754194	-0.53524	-0.0549833	-0.840239	1.27384	-0.932736	0.338774	1.14767
rs72704130	6.27929e-05	-0.744299	1.22184	-3.089	1.38595	-1.70463	-2.29653	5.23192	0.465281	1.08659	-0.253206
rs11940505	6.28337e-05	0.0953757	0.787796	0.633638	-0.829172	0.42318	0.0237089	0.414459	0.152039	0.711271	2.49508
rs6462173	6.2855e-05	1.1313	-0.0861968	-1.47893	-1.28925	1.28378	2.80993	-0.71286	0.339496	0.381216	-0.825691
rs75614054	6.29069e-05	1.1567	1.15257	-1.74939	1.04866	3.11389	-0.927483	-1.57695	-0.0901306	-0.0294883	-0.0912215
rs3833430	6.34524e-05	-1.15627	-0.0804993	-0.125792	-0.580907	-1.37332	0.792605	-0.960804	0.630955	0.904763	1.17756
rs13041414	6.355e-05	-0.773536	-1.36502	0.139292	1.53822	-0.453372	0.993707	1.38143	0.0632444	1.02283	0.160305
rs1648855	6.35504e-05	0.246398	0.926337	0.962638	-1.38303	1.61707	-3.47855	0.793141	-0.471405	-0.68618	-0.173908
rs1017032	6.35894e-05	-0.150242	-1.59538	-0.608258	-0.229451	0.379963	-0.331331	1.2925	0.311021	-1.43735	-0.846795
rs59366650	6.37255e-05	-1.0316	-2.17608	0.791	0.562755	1.10384	1.85952	-1.25062	0.194031	-1.16025	-1.11426
rs9861443	6.38232e-05	-0.645757	-0.608592	-0.646483	-1.13297	1.84534	-1.57911	2.01613	-0.0775189	1.45266	-0.168719
rs117013800	6.40682e-05	0.73481	0.438502	1.20703	-0.355848	0.226536	1.99618	-1.50854	0.650477	0.216442	-0.62749
rs1506536	6.40946e-05	1.88275	1.13494	2.61363	-0.161731	-0.227719	0.187521	-0.434841	-2.67906	0.434402	0.506836
rs7609203	6.44041e-05	-0.27534	-2.05746	0.0547519	0.101643	-0.0550083	0.422848	-0.183432	-0.191854	0.0355734	-2.50461
rs4837333	6.45093e-05	-0.178298	1.08894	0.121988	-1.49293	1.10211	-0.485559	0.250437	-0.227435	-1.25175	1.23929
rs11149658	6.45527e-05	-1.49296	-1.2564	0.918481	0.450452	1.58344	0.56246	0.719127	0.347889	0.11665	0.0371496
rs76648182	6.46617e-05	0.398286	-0.600933	0.558948	0.400963	0.835858	1.26627	-1.49712	-0.512213	1.50298	-0.221312
rs35388084	6.47498e-05	-0.462844	-0.113562	0.754089	0.564642	-1.09182	-0.733148	-0.693258	-0.14254	-0.964126	-0.856631
rs2235701	6.48843e-05	1.47666	0.502459	0.49968	0.156613	-1.31961	-0.0826977	-1.27739	-0.663147	-0.595721	-0.302203
rs6465168	6.49647e-05	0.785618	0.536918	0.321633	-1.44756	0.335386	0.12776	-0.149527	-1.0978	-0.132706	-1.55009
rs117572597	6.49692e-05	0.888671	-0.985878	-0.419194	1.401	0.735148	1.3489	-0.57775	-0.581207	0.861128	0.27757
rs115279167	6.49952e-05	-0.645983	0.332095	0.215026	1.57259	0.629534	0.130631	-0.839963	1.02781	0.60998	-0.269233
rs8007241	6.50371e-05	0.707968	-0.398092	0.593675	-1.2699	-0.915279	-0.204773	2.98277	-1.42841	-1.46491	-1.05277
rs4784262	6.5705e-05	-0.0687983	3.41218	-0.161211	1.63981	-1.017	-1.70848	-0.7701	-0.373502	-1.74022	0.187413
rs17764251	6.57412e-05	-0.102838	-1.21281	1.64865	-0.525921	-0.0687421	0.698827	-0.533652	0.197243	-0.46054	-0.986072
rs75107549	6.63019e-05	-0.595667	0.190952	-0.101554	0.269356	-0.439999	1.834	-2.39481	0.0499346	1.41227	0.77425
rs62161787	6.63783e-05	0.293913	-0.0539354	-1.39751	-0.437215	1.4764	-0.676233	-1.90974	-1.62795	-0.603381	0.443109
rs58896668	6.63851e-05	-0.170144	0.85014	-0.307354	0.84354	-0.412464	-0.475977	-0.430784	-1.39275	0.28341	-0.618222
rs1903305	6.64717e-05	1.06348	0.668876	-0.213002	-0.271139	0.970303	-0.688701	-1.46037	0.067783	0.728113	1.96891
rs34571440	6.65055e-05	1.43915	-0.195338	-0.178952	-0.600655	2.45114	0.109797	2.8198	2.48542	1.98019	-0.328034
rs10248107	6.65989e-05	0.396633	1.10152	-0.068055	-1.85749	-0.556364	0.641728	-0.783378	0.237546	-0.605028	0.127926
rs11589798	6.69253e-05	-0.213432	-1.15751	0.236427	0.522375	-0.393627	-0.509046	-0.402482	0.717671	-2.00367	0.963276
rs9332444	6.69352e-05	2.14151	0.074269	1.44347	-3.53701	-4.122	-0.1849	-0.592135	-1.29149	0.878129	0.892138
rs78873931	6.70633e-05	-0.946643	0.179774	0.190649	-1.08866	-1.11232	-0.306447	-0.395186	0.257552	-0.957682	1.34607
rs2297784	6.72525e-05	2.11539	0.133682	-1.17639	0.901838	-0.241794	1.03336	-0.568711	-0.0188179	-1.09047	0.0205061
rs369736437	6.75392e-05	0.528167	-1.47337	-0.155547	0.921833	0.392081	1.16954	-0.0701727	0.254231	0.831454	1.00029
rs529744703	6.79172e-05	-1.03904	0.418069	-0.28901	0.53531	-1.23118	-0.217494	-0.772874	1.10691	-0.310032	-1.3759
rs10962032	6.79241e-05	1.5475	-0.106962	-1.30268	-1.1181	-0.210191	0.438334	-0.751451	-0.374565	0.638419	0.137223
rs10075157	6.82318e-05	-0.053997	0.536231	-0.769114	0.387968	0.297818	-0.744956	0.32413	0.833199	0.199032	-0.104125
rs10891866	6.83246e-05	1.47437	-0.846619	-0.371976	-0.315841	-0.677779	0.233509	0.433827	0.00275224	-0.682382	0.294636
rs575700512	6.85371e-05	1.99436	0.591683	0.472656	-1.93915	-2.60498	1.23889	1.0136	0.363558	-1.58409	-0.212358
rs118116890	6.87309e-05	1.50016	1.12771	1.10191	-0.743497	0.365892	-0.553424	-0.19032	-1.1714	-0.659126	2.36005
rs17208008	6.87534e-05	-0.612441	-1.04057	0.381006	0.234232	-1.54889	-1.03085	1.60159	0.876074	0.843257	0.414973
rs17370725	6.87992e-05	0.641704	0.924252	-1.37704	-0.528164	1.41224	-2.93858	1.26593	-0.124798	-0.474799	0.966823
rs11856113	6.8897e-05	-1.644	1.44349	0.711914	-0.17135	0.950934	-1.63758	-2.01024	0.780713	-0.199693	-0.299736
rs9994803	6.90133e-05	-0.600636	0.0751673	-0.625015	0.763497	-0.0643426	-1.37817	0.414334	1.4892	-0.590448	-0.540753
rs115879514	6.90985e-05	2.32163	-0.994059	-1.03616	-3.44427	0.559588	0.8933	-0.714608	-1.91246	0.703112	1.79668
rs829384	6.9185e-05	-1.43398	-0.301502	-0.282048	1.06726	-1.47238	0.852616	0.316637	0.932527	1.50974	-2.78523
rs1010411	6.92054e-05	0.556428	-0.508305	2.11796	-2.08831	0.354723	0.60948	0.114197	1.3081	-0.382727	-0.0244483
rs17812499	6.96156e-05	0.448175	-1.14388	0.133228	0.465107	1.02084	0.784564	-0.55822	-0.0706796	-1.13327	-3.22224
rs6782497	6.9687e-05	-1.04368	-0.443032	0.355979	-0.578134	-0.207415	0.604667	0.640849	1.03575	0.235409	1.0035
rs6005255	6.98419e-05	0.636948	0.135952	2.82787	0.0271596	-0.290847	0.13983	1.64534	0.0805919	-1.33644	-0.356742
rs556526111	7.00997e-05	0.207383	1.09464	-0.0233854	-0.121971	0.278775	-1.40142	-0.446718	-0.336885	-1.74731	0.922089
rs4330981	7.0172e-05	-0.565098	-1.82759	-1.06309	-1.56599	0.656396	1.30746	-0.339312	-0.515995	0.864018	0.600609
rs17061253	7.02558e-05	-0.23548	-0.0305765	0.425331	-0.539753	0.0378046	1.93069	-0.417004	0.203022	-0.0658444	1.38586
rs9933400	7.03069e-05	0.0609466	-0.717886	-0.228728	-0.0627073	-0.116698	-0.2623	-0.440024	0.783559	0.324959	1.7466
rs11659996	7.03145e-05	-0.0343517	0.0127727	0.0767975	-0.991213	-1.208	-0.164695	1.96615	-0.511288	0.511945	-0.00733483
rs6838151	7.03221e-05	-0.307735	0.0406559	-0.0532176	-0.310826	0.0798016	-0.276736	0.688213	0.0183249	0.026043	-0.32561
rs17553949	7.04195e-05	-0.730795	-0.727498	-0.445537	-0.413903	0.617361	1.74092	0.190886	0.331324	0.797915	0.894793
rs72745335	7.0512e-05	0.0412363	0.340855	-0.772846	0.0531807	0.524761	-1.01414	-0.808367	0.823889	-0.262474	-0.855148
rs113245203	7.09993e-05	0.691168	1.66928	1.10993	0.132282	-0.255569	0.310838	-0.682169	-0.678877	0.0407276	1.75066
rs62439161	7.11052e-05	-1.15059	-0.622185	-0.521066	-0.687459	-0.241587	0.67088	0.940537	1.52268	0.514955	-0.211076
rs10490266	7.14279e-05	-0.312881	-0.769823	-0.139375	1.00612	0.0388103	1.84529	0.280867	-1.18176	-0.764869	-0.413512
rs4944674	7.14433e-05	-0.4737	0.0831309	1.33605	0.087213	0.621937	1.16234	1.09716	1.1069	0.239155	1.29694
rs35390015	7.15513e-05	-1.3121	1.30408	-0.319361	3.09573	-0.319032	0.482332	-0.710459	0.662553	-0.0223808	-0.635957
rs114049387	7.18763e-05	-0.773062	-0.0885702	-0.298541	2.12436	0.575427	-1.13664	1.48885	-0.373025	-1.53272	-1.80585
rs117801904	7.19301e-05	-1.90544	-0.571088	1.20782	0.793369	-1.00512	0.429825	-0.603682	-0.0413001	0.552421	0.663582
rs747692	7.19979e-05	-1.59715	1.30899	-0.35329	0.725924	2.11454	-1.19289	-1.04139	1.75314	1.10051	-3.0399
rs4981863	7.20101e-05	-0.917212	0.539793	0.927471	1.54875	1.19208	-1.05672	0.532646	-2.05139	0.746658	-0.497091
rs77543210	7.20443e-05	1.88048	-1.04199	-0.11263	-0.494332	0.628494	0.943466	0.752615	-0.426014	2.4886	-2.93168
rs3040949	7.20759e-05	-1.62387	-0.720678	-1.12119	0.0736046	1.08063	-0.940933	1.29149	-0.0545436	-1.21868	0.847415
rs614677	7.21041e-05	-0.769066	0.52744	-0.0306249	0.204586	-0.578687	-0.139734	1.22699	-0.010528	1.00696	-1.07109
rs988699	7.21529e-05	1.39391	2.87997	0.194253	-0.644713	-0.0323975	-1.25221	1.29335	0.326563	0.556119	0.219436
rs959046	7.22226e-05	0.0457249	-0.837491	0.857346	0.324932	-0.819343	0.586911	0.2154	0.00990189	1.11858	0.173219
rs1703517	7.25872e-05	1.25659	1.47286	-1.18391	-1.03334	-0.0650316	-1.58938	-1.60943	0.460715	-0.254554	0.192485
rs6670735	7.27481e-05	0.208584	-0.023165	-0.867936	1.47108	-0.548767	0.736101	-0.829618	-1.1407	1.38481	-0.701754
rs35268016	7.28158e-05	-0.420715	1.01756	1.1702	0.956104	-0.604453	-0.165034	-0.0709718	0.976203	0.852298	0.568916
rs76355324	7.29232e-05	0.569895	0.921113	-0.486525	-0.148369	0.217907	0.0528243	0.408167	-2.09722	-0.554046	-1.38663
rs10744014	7.31549e-05	-1.50392	0.808204	0.953342	1.70506	-0.514596	0.629557	-0.72631	0.376839	0.538455	0.210595
rs2064940	7.34128e-05	1.26285	0.482636	0.906573	-0.0271253	-0.813279	-0.385842	-2.1365	-1.17706	0.705619	-0.835662
rs7460584	7.34925e-05	0.311394	-0.833934	-0.323	0.533177	1.03196	0.615941	-1.96675	0.265535	0.822693	0.216209
rs13279944	7.35524e-05	0.384809	-0.691798	-1.24604	0.551781	0.339074	-1.38508	-1.41541	-1.45634	-1.18311	0.138238
rs71552299	7.35927e-05	-1.37464	-1.27165	0.328816	1.09691	1.69168	-1.25681	0.0338575	0.715892	0.104221	-1.71864
rs11120092	7.37767e-05	-0.204768	1.32259	-1.89997	2.30628	-0.164232	-0.0861793	0.422946	0.25764	2.485	0.00378769
rs10986008	7.37914e-05	-1.88832	-0.652075	0.258374	-0.0708791	-0.44974	1.72647	0.0575606	0.699252	-0.125681	-1.26809
rs10107436	7.39983e-05	1.26733	-1.81779	0.733253	-0.180447	-0.0756313	1.09424	-0.395587	-0.654604	-0.118446	0.457237
rs707482	7.40061e-05	1.90221	-0.0516464	0.456208	-0.325985	0.515647	-0.331894	1.29513	0.276761	0.198594	0.871527
rs11773555	7.43104e-05	-1.08902	1.00163	-0.866091	0.50134	0.882398	1.02684	0.0244348	-1.66148	0.629599	-0.36743
rs112552398	7.43457e-05	-0.289953	-0.89856	1.44612	0.411272	2.47267	0.651681	0.311594	-0.983553	0.907943	1.55072
rs73855403	7.45769e-05	0.848546	-0.443823	1.24408	-0.942696	-1.4596	-0.0723169	0.556308	0.608712	0.442379	-0.405326
rs10458661	7.4637e-05	-0.18513	1.15998	-0.332872	1.16634	0.360086	-0.360504	0.58367	0.200172	-0.281896	2.07437
rs79861443	7.4665e-05	0.27388	-0.449516	0.67528	0.82362	1.34341	0.432419	1.37313	1.32312	-0.0886937	-1.3738
rs1148059	7.47036e-05	1.89888	-0.389691	-0.915973	-0.208426	-1.05708	0.321536	1.15266	0.433436	-0.295348	-1.15441
rs117119701	7.48357e-05	-0.292586	-0.161619	-0.00682395	-0.282376	1.54281	-0.792866	1.9329	0.280539	1.256	1.31885
rs988036	7.48357e-05	-0.515283	0.178011	0.230989	1.04749	-0.0951136	-0.794404	1.04352	-0.9097	1.15393	-0.596673
rs12473513	7.48699e-05	-0.458448	0.433743	0.154079	0.465243	-0.740765	0.115003	0.75478	-0.85208	0.72086	0.104056
rs4716104	7.52169e-05	-0.0881468	-1.02403	1.84564	0.180352	-0.112628	0.894006	-0.283562	-0.314053	0.246241	-0.746628
rs17045019	7.53869e-05	-0.253576	0.13615	-0.974753	0.538464	-1.56933	-0.427052	0.34541	-1.86346	-0.965075	-1.43696
rs118105732	7.54496e-05	-0.0445688	-0.340319	0.0932895	0.100953	1.18134	0.791817	-0.328447	0.104883	-0.596088	0.350502
rs11039733	7.57737e-05	-2.09888	1.68359	2.47523	1.31477	-1.61678	0.146593	-0.0584469	0.145691	2.52119	-0.361207
rs2479550	7.58645e-05	0.251275	0.512303	1.81406	-1.2529	2.3642	-0.716567	-1.67953	-0.0379387	-1.00523	-0.0191738
rs11514706	7.67781e-05	0.772775	0.0483147	0.662186	-1.08175	-1.56605	1.2568	-0.107008	-1.02496	0.704111	-1.24273
rs34850337	7.69597e-05	0.299848	0.0790334	1.0033	-1.33896	-0.261596	-0.955585	1.86542	0.858577	0.427744	0.288254
rs10498883	7.71643e-05	-1.07179	-0.147029	-1.40867	1.21269	0.490151	-1.13984	0.919308	-0.564112	-1.98076	-0.686867
rs546303342	7.73436e-05	0.341139	-1.32063	-0.0448957	-0.0232099	1.52361	0.893658	0.852358	-0.157049	-0.894991	-0.589741
rs744149	7.75912e-05	-1.01402	-1.01444	0.414468	1.30435	0.81984	1.92776	0.448643	1.85638	0.558026	-0.887634
rs76932584	7.76244e-05	2.15337	-0.858357	1.04097	0.109388	-0.542737	0.600784	-0.0910874	-0.45364	-0.0614344	-0.250428
rs7577461	7.76461e-05	-1.65281	0.56368	-0.49665	0.695972	-0.255802	0.750272	0.988168	0.542481	-0.5038	1.94777
rs1169297	7.76829e-05	1.90544	-1.83444	-0.0161744	0.243258	1.06278	0.0174208	1.40309	-0.961606	1.65919	-1.80674
rs9401864	7.77305e-05	-1.88858	-1.89234	-2.19341	-0.365595	3.1478	2.6847	-1.56229	-3.26467	0.0942506	-1.03474
rs80200678	7.77473e-05	-0.0625854	1.71255	0.117962	0.500247	-0.632336	-0.0388683	-2.18918	0.581625	-0.378006	-1.46808
rs7301270	7.78978e-05	2.09188	1.87758	0.573124	-1.27789	-2.18564	-0.99469	-0.00113021	0.346372	-1.24396	-0.828121
rs193178	7.79585e-05	0.859846	0.497499	-0.370626	-1.87291	-0.385962	1.09246	-0.29976	-1.06163	-0.214488	0.142482
rs1163672	7.79592e-05	0.216642	1.21006	1.28885	-0.0472456	-0.0569607	0.404427	-0.548688	-0.175025	0.652781	-0.277051
rs36112756	7.8329e-05	-0.641155	0.153564	0.826925	1.3222	-0.836467	1.16708	0.126496	-0.741901	0.7552	-0.152081
rs668135	7.91777e-05	0.262384	-0.464607	-0.29279	0.400941	-1.42592	-0.582394	0.439258	-1.05199	-0.0146421	0.303726
rs144967654	7.95264e-05	-0.350241	0.314015	1.15045	-0.419439	1.25802	0.772435	-1.14438	-0.0598841	2.01147	-0.621052
rs360524	7.9939e-05	-0.28246	-0.951897	1.05108	-2.12097	0.520844	0.18648	3.93621	-0.379383	-1.42115	2.32911
rs12102684	8.00088e-05	1.20784	0.089461	0.451559	-0.965516	0.651396	-0.936542	-0.31571	0.424054	0.895757	0.110372
rs10137092	8.01881e-05	-0.612273	-0.107844	0.406669	-0.129478	-0.773841	0.586805	-0.631098	1.12935	-0.259038	-0.420792
rs6651125	8.02511e-05	-0.298433	1.59736	-0.727153	0.197867	-1.18365	-1.65872	-0.909107	2.15853	-0.169835	1.31034
rs76009378	8.02689e-05	0.888147	0.582241	-0.268379	-0.649273	0.598533	-1.68475	0.419354	-1.68801	-0.836036	-1.18015
rs34586393	8.03045e-05	-0.382105	1.9335	0.760555	-1.53277	-1.25884	0.841392	-0.150409	-0.139989	-0.363289	0.350771
rs2167262	8.05485e-05	-0.861153	-0.772235	1.2952	0.704781	0.161033	0.691767	0.678512	0.376044	-0.0475047	-0.417666
rs1919403	8.06516e-05	-0.229422	0.795938	-1.10661	0.07231	0.230483	-1.15007	-0.520921	1.89659	1.63841	0.143682
rs2405096	8.07557e-05	1.22398	0.295773	-0.402115	-0.820737	0.277242	0.590278	0.0425162	-0.605659	-1.05536	0.757475
rs10082001	8.13114e-05	-0.270106	-0.708201	-0.48138	0.524834	-1.48447	0.041375	-0.0751232	-0.377315	0.692892	-0.189746
rs114850190	8.13773e-05	0.88332	0.129575	-0.648484	-0.0935244	0.0227099	-0.999323	-0.204803	-0.0726416	-1.01781	0.955353
rs10626490	8.19323e-05	0.479512	-0.922448	-0.629516	-1.33199	0.854113	1.13621	-0.436139	0.076599	-0.163907	0.277193
rs1496449	8.20442e-05	-1.37325	2.15811	0.673947	-1.18523	0.191588	-3.14395	1.67322	-0.0180559	0.838378	-0.321308
rs4680141	8.21507e-05	-1.11155	-0.111386	-0.205239	-0.322809	-0.236726	0.0440296	-0.976028	-1.11308	-0.402127	0.209406
rs9489542	8.21949e-05	2.03797	0.583113	-0.491864	-0.507439	0.747402	-0.0711209	0.494121	0.200727	0.581991	0.134165
rs4794467	8.25117e-05	1.40882	0.0926162	-0.184483	0.151042	-0.462765	0.389466	-0.883614	-0.342239	-1.72794	1.56936
rs61867073	8.25798e-05	-1.33209	-0.684185	0.233734	-0.0212585	-0.961173	0.689307	0.460738	1.03028	0.0542075	1.9523
rs202162	8.28013e-05	-1.30685	-0.041064	0.145731	0.855581	1.47077	-0.520544	0.872316	1.7643	2.66787	0.762667
rs556204123	8.28178e-05	1.76796	-0.422639	2.26444	-1.38453	0.470843	0.473613	0.910619	-0.765201	1.64935	0.305956
rs79303019	8.29143e-05	-0.806177	0.137566	-1.06327	0.285205	1.55275	-2.72098	-0.158942	2.49665	-2.64715	0.194467
rs77570504	8.31269e-05	-0.819	1.22455	-1.35956	-0.840955	1.12164	-0.522553	-0.703848	3.69093	1.83331	1.02484
rs56194166	8.33104e-05	1.65718	-0.301701	0.120658	-2.75597	-1.59746	-0.0492907	3.07749	-2.18411	-0.898573	-0.512132
rs7758612	8.35466e-05	-0.615942	1.61721	0.509212	2.42243	-0.711175	-1.81654	1.15526	-0.361968	-1.29814	-0.860008
rs34913398	8.39595e-05	-0.604552	2.59981	1.29419	0.871172	0.43538	-1.18932	-1.69207	2.19975	-0.78319	2.96514
rs67081949	8.4172e-05	0.274492	0.551663	0.353332	0.800303	-0.386451	-0.962333	-0.421954	0.674877	-0.328883	1.04496
rs10840643	8.42054e-05	0.413678	-0.82775	2.74374	0.759227	-0.597726	0.490787	-0.0150072	-0.923019	0.755135	0.834042
rs1112514	8.42228e-05	0.0768263	-0.512077	-0.625891	-0.997913	0.91897	-0.937669	0.544554	-1.46809	-1.48409	-0.876846
rs139200930	8.43471e-05	-0.0046108	-0.635098	0.856492	-0.379479	-1.58208	-0.800799	-0.057482	0.529829	1.31154	0.290173
rs509608	8.44326e-05	0.988602	0.0976191	0.637628	-0.092494	0.117415	-1.00013	-1.82237	0.585006	0.653248	-0.328723
rs78752729	8.4446e-05	-0.468853	0.405633	0.347083	0.16227	1.52519	-0.953113	1.52896	1.38105	0.13293	-0.158369
rs2490517	8.47406e-05	-0.320905	0.565542	1.14542	0.479469	-0.4226	0.877772	-0.871073	0.880348	1.50064	-0.0454826
rs571193	8.4843e-05	-0.0244729	0.230992	0.665045	-0.228916	-0.190754	0.605897	1.18282	0.560209	-0.395736	-0.509245
rs6667683	8.48932e-05	0.911728	0.657251	-1.01933	0.654572	-1.25635	0.071613	-0.532023	1.24223	0.719909	0.00503591
rs192909828	8.51838e-05	1.45893	-0.387968	1.24582	-0.759028	-0.20765	0.286928	-1.26517	0.818455	-0.2437	0.216802
rs9394969	8.53346e-05	-1.00955	1.83647	-0.774935	-0.969249	-1.55402	0.631025	1.77949	1.11126	4.63993	3.14453
rs927971	8.53377e-05	-0.138698	1.02924	0.944834	0.357738	0.699038	0.384414	-0.283582	1.3604	-0.259833	0.450171
rs35431065	8.5364e-05	-0.205248	2.73625	-0.933999	-0.174844	-0.175752	-2.95841	0.292218	1.41072	-1.18694	0.889376
rs148418028	8.6088e-05	-1.18375	-0.213431	0.59182	0.535257	-0.451819	0.0338016	-0.383246	-0.0739895	0.0647371	0.22199
rs1143407	8.66905e-05	-1.39215	-0.47423	-0.764204	0.288655	1.18233	0.284257	-0.11113	0.151805	0.264222	0.234784
rs111257070	8.67698e-05	-0.622658	0.182681	-0.0479373	-2.60858	0.239039	-0.805529	-0.157771	-1.51794	1.246	1.05357
rs3110134	8.68195e-05	-0.329017	-1.54248	-1.30668	-0.0827892	0.296602	1.54932	0.633425	1.54009	0.688893	-0.582434
rs62048161	8.68884e-05	-1.51658	1.37267	-0.357597	1.94486	1.03921	0.00946692	0.666594	0.757653	-0.234717	-1.14267
rs78781739	8.69123e-05	0.53601	0.765536	1.15006	0.0965981	0.854299	-0.28727	-0.926053	-0.650785	1.46502	1.68656
rs10098710	8.75568e-05	1.72764	-0.468538	1.24095	1.20521	-1.18043	3.02985	-0.933963	-0.326818	0.487045	-0.42704
rs113922046	8.77387e-05	-0.849545	-0.760758	0.264092	-0.555919	1.1076	-1.31847	0.638343	-0.475026	0.277633	0.566816
rs2795992	8.78095e-05	0.088557	-0.784215	1.32617	0.2475	0.0121343	0.358442	-0.889831	0.240924	-0.104546	-0.462429
rs116609425	8.81972e-05	0.854719	0.505853	-0.29958	-1.93744	0.088908	0.967817	-0.0580762	-0.640163	1.5356	1.8848
rs72902177	8.83578e-05	-0.765753	1.6045	-0.0886948	0.872909	-0.0407415	1.62235	-1.64604	-0.856279	1.06431	-0.0805618
rs6514613	8.83994e-05	-0.276342	0.699783	-1.15093	-0.378344	0.309059	1.64668	0.657195	0.46115	2.20598	0.699668
rs1276170	8.86925e-05	-0.920326	0.809828	-0.679968	-0.640841	0.3067	-0.780616	-0.549961	-0.0568026	0.577898	2.4762
rs13085981	8.8706e-05	1.15565	0.378431	-0.639223	0.435638	-0.101476	-0.620749	-0.122722	0.622874	-0.492988	0.238937
rs117497863	8.87969e-05	-1.1894	0.624159	2.77028	0.0796679	0.739796	-0.240135	0.690981	-0.237507	-0.404583	0.0506552
rs57414511	8.90697e-05	-0.613099	0.901397	-0.78569	1.59644	-0.931916	-0.8393	-0.0172735	0.720223	-0.739382	-1.77879
rs7502637	8.91296e-05	-0.131079	0.544992	0.534662	-0.361195	0.337087	-0.797298	-0.269325	0.0707696	0.394686	1.46979
rs13102107	8.91357e-05	0.171291	1.32079	1.39759	-0.239086	-1.73026	-0.100152	0.0679726	-0.921361	-0.0774656	1.65325
rs243159	8.92312e-05	-0.93243	-0.456153	0.235106	-1.38686	-0.26174	-0.714941	1.07198	-0.0223218	1.86794	0.0244171
rs10952876	8.93547e-05	0.827171	0.637802	-0.903034	-1.99554	-0.464371	-0.871971	0.664534	1.02323	-0.453752	-0.323396
rs9964229	8.93578e-05	-0.26629	-0.883566	-0.213291	-1.55089	-0.736191	1.5649	-1.20953	-0.718795	0.113025	-1.12905
rs339878	8.94114e-05	-1.53662	0.584734	0.218678	2.27702	0.807469	-1.01615	-0.872785	1.76916	-0.0661863	1.31915
rs6779981	8.99542e-05	-0.0606641	-0.65148	2.22723	0.135617	-0.627432	1.08587	-0.190421	-1.61536	0.196615	-1.3106
rs561405002	9.00623e-05	-0.166171	-0.692859	0.628816	1.40719	-0.651859	0.392376	-0.383697	0.717743	1.26073	-0.982846
rs3758723	9.03998e-05	-0.0586146	0.540163	0.0362132	-2.97939	-0.437395	-0.121176	-1.67004	-1.72639	-0.465261	0.643712
rs115416137	9.07298e-05	1.46811	-0.51689	0.117484	1.17692	0.394796	0.700069	-0.0907611	-0.673296	-1.13496	-0.984937
rs7202558	9.08459e-05	1.39412	0.63103	-1.33939	0.16126	-0.301412	0.00876338	0.544826	0.121629	1.14393	-0.339758
rs34112875	9.10101e-05	-1.31078	-1.05881	-0.116123	-0.924047	0.472427	-0.548157	0.696119	-0.857742	-0.197806	0.521745
rs6707387	9.15358e-05	-0.23897	-0.451056	-0.0736061	-0.467522	0.384083	-0.00603243	0.389713	-2.0907	-0.236451	-0.569822
rs10987505	9.17506e-05	-2.80837	-0.887795	-0.281307	0.910407	0.474258	-1.32844	0.380469	0.0815342	0.0223566	-0.654401
rs139832032	9.17607e-05	-0.185897	-0.871047	0.168726	0.452938	-1.00401	1.08181	0.320714	-0.791023	1.14903	0.334479
rs16836410	9.18081e-05	-0.0401501	0.451193	-0.432869	0.305268	-0.726005	-0.140786	-1.27953	-0.0174604	0.545384	-0.876383
rs11585169	9.18764e-05	-1.91081	-2.29311	-0.512278	-0.705397	0.374849	1.90454	2.63976	-0.0785397	1.06864	0.544947
rs1829862	9.19596e-05	-2.52316	0.649114	0.861519	0.0670562	0.552516	0.798891	1.96123	0.430211	0.684086	-0.0435208
rs2010528	9.24686e-05	-0.507608	-0.851064	0.280347	1.0101	2.37714	-0.909369	0.534582	-0.219413	0.655989	-0.912265
rs114821564	9.25097e-05	-0.483197	-0.796445	0.994474	0.975088	-0.551507	0.579722	0.28927	-1.13988	0.0324068	0.331862
rs60111626	9.27068e-05	-1.08634	1.44574	-1.00611	1.71988	0.65469	-0.917394	-0.82458	0.596708	-0.426402	-0.458245
rs11589811	9.29997e-05	-1.07181	0.0138114	0.838045	-0.154572	0.847394	0.805248	0.141773	1.03148	-0.248934	-0.778099
rs10979012	9.3053e-05	0.0305294	-0.746821	0.905381	-0.150075	-0.931976	0.0132007	1.37435	-0.454871	0.729538	2.88264
rs2490550	9.31023e-05	0.924178	0.472788	-1.96872	-0.218459	3.98027	2.14302	-0.724881	1.4841	0.170917	-3.39716
rs72968495	9.33268e-05	1.03907	-1.88197	-0.508815	0.54181	0.20085	0.468797	0.629726	-0.351463	0.220089	0.168862
rs7961199	9.34285e-05	0.677396	-0.226117	1.1883	-0.928783	0.361133	0.515261	-0.602781	-0.522145	-0.501929	1.64595
rs73127398	9.34882e-05	1.26002	-1.23993	1.51495	-1.24162	-0.451943	0.52784	-0.614387	-0.769034	-0.133141	0.910494
rs10792006	9.35706e-05	-1.59264	0.129969	-0.314919	0.150361	0.810325	-0.361248	0.351886	0.2017	0.439111	-0.383763
rs370814519	9.36618e-05	0.992503	1.16327	0.618447	0.0302724	-0.768237	-1.41314	0.101059	0.396193	-2.30391	-0.575313
rs11222392	9.36874e-05	0.714848	-0.353197	1.6576	-0.0720845	-0.291358	-0.667509	-1.33622	1.71559	0.214366	-0.200519
rs17398322	9.39448e-05	0.876648	-1.79211	-0.445658	-2.61782	-0.500794	0.0893444	-0.890172	-1.09871	0.792413	0.141774
rs8013256	9.41259e-05	-0.561613	-0.826212	-0.267428	0.103009	1.00221	0.379255	0.464779	0.653146	1.09562	-1.87336
rs76360736	9.41623e-05	1.12929	-0.857721	0.0439279	-0.0729098	-0.297899	1.06682	0.582034	-0.84147	-0.575573	-0.233497
rs62573381	9.42224e-05	-0.471347	-1.0654	-0.654367	-1.20104	1.42275	0.868549	1.5464	-0.925568	0.949855	-1.74615
rs139174034	9.43095e-05	-0.604817	0.531984	1.0153	1.09715	-0.747817	-1.30269	-1.02582	0.136687	-0.200678	-1.26863
rs4652657	9.43474e-05	-0.504057	0.436691	1.06082	-0.857796	0.279263	0.75942	-1.22158	0.952348	0.724404	1.64672
rs10081423	9.48487e-05	0.853461	0.577899	0.992484	-1.53165	0.551101	0.56818	-0.466692	-0.344488	0.910347	1.35967
rs1863868	9.48896e-05	-1.81264	0.550581	-1.51751	-0.355254	0.34398	-0.546479	1.51688	-1.43741	1.43971	0.515089
rs35384193	9.49048e-05	-1.77226	-0.433511	-0.196551	0.554551	0.660892	-0.144476	0.0154641	-0.24076	-0.0312808	0.105338
rs6807492	9.4916e-05	-0.412027	0.261583	0.31419	-0.841421	-0.539959	-0.190744	1.73603	0.309943	-0.447928	-0.536343
rs8045052	9.50114e-05	0.0267534	0.116859	0.399232	0.23702	0.35149	-0.0881525	-0.850285	-1.01441	0.514351	-0.507464
rs570662963	9.5121e-05	-0.111524	0.302511	0.273228	-0.177731	-0.27228	-0.359335	0.24211	-0.687879	2.39843	-1.4283
rs61751957	9.51636e-05	-0.124735	0.112264	0.82912	-0.0270382	-0.701353	-0.258904	-0.365417	-0.726013	1.1265	-0.610057
rs11157138	9.52729e-05	-0.718936	0.326304	1.3998	0.0325703	0.17224	0.00994971	1.37577	-0.15345	-1.18491	0.936557
rs12541061	9.53067e-05	-2.60238	0.338326	-0.827795	1.33254	1.36028	-0.263462	1.80173	-0.0967255	-0.706797	-0.221986
rs115882550	9.53404e-05	0.170978	-0.27001	-0.0722352	-1.05098	-0.0257114	0.155479	0.418083	0.772579	0.306011	-0.622614
rs7548249	9.53546e-05	2.01596	-0.69965	1.62961	-0.93675	-0.383002	-1.07227	2.26441	-0.989893	-0.875404	-0.971195
rs35592604	9.55494e-05	0.296419	0.322865	0.00783088	-2.13589	-0.313204	-0.267208	-0.414723	1.10964	0.343046	1.38331
rs4744719	9.5568e-05	1.00578	1.54809	0.903886	-0.900746	-1.36877	-0.633449	-0.023954	-0.728189	-0.841518	-0.613209
rs185487929	9.55761e-05	-0.224384	-0.830751	-0.312889	1.50743	-0.655922	0.581472	0.698336	0.0265776	0.172344	-0.0849825
rs113765811	9.57253e-05	-0.690172	-0.0523908	-1.27258	1.12435	0.594706	-0.577139	0.469891	-0.00104511	0.407258	-0.690237
rs35984978	9.57264e-05	0.00602536	-1.1167	-0.420026	0.507112	0.133172	1.53617	0.199826	1.3525	-0.252302	-0.53409
rs2814056	9.60483e-05	-0.774452	-0.16171	2.14649	0.705553	-0.723598	0.209184	-1.01649	-0.435511	1.62596	-1.12997
rs11016203	9.62154e-05	1.8755	-0.110533	0.192901	-1.34367	-2.56111	0.568744	0.836204	-0.778475	0.589865	2.76437
rs74359626	9.69742e-05	1.32317	-0.42499	0.158901	-0.942508	-0.0278584	0.644689	-0.872503	0.679041	0.200562	-0.366005
rs2056315	9.72224e-05	-0.315157	0.416465	-1.51934	-0.0978645	2.06144	0.517676	-0.928432	-0.0667947	0.798242	0.165208
rs9635715	9.74614e-05	-1.09863	0.891442	-0.182145	0.747015	2.63375	0.658805	-0.24502	-0.950322	0.24771	-0.887034
rs13093200	9.74802e-05	-0.446845	0.13237	-2.18671	0.199879	0.207666	0.302389	0.509971	-0.730273	-1.23284	0.766562
rs114299253	9.75454e-05	-1.65529	1.23067	-0.538375	0.646622	-0.0979594	0.495372	-1.99277	0.631415	1.43552	-0.509474
rs12436104	9.75807e-05	-0.756979	-0.233206	0.605943	0.24219	1.04026	1.34141	-0.208779	-0.0100412	-1.46745	0.230956
rs56274446	9.77068e-05	1.58209	-0.219968	2.41079	-0.824594	1.19884	0.0975296	-1.53405	-1.81508	-0.311137	0.552277
rs55924312	9.83293e-05	-2.36665	-0.00360546	-0.860688	1.208	-0.640382	0.273887	-0.654051	1.1333	0.0713354	0.180575
rs113471862	9.86803e-05	-2.0578	-0.522739	-0.754067	0.57641	1.52966	-0.506384	0.324752	0.381076	0.892835	-1.34093
rs1429342	9.87482e-05	-1.8411	0.632341	-2.52394	1.28394	0.605633	0.665243	1.50886	2.18282	-0.749535	0.377346
rs13196209	9.87717e-05	-1.06612	0.521745	-0.924918	0.258593	-0.282643	-0.480345	0.529406	-0.963531	0.425174	1.0277
rs690036	9.8792e-05	-0.34547	-0.32699	-0.962944	-0.634039	-0.154426	-0.123068	-0.63021	-0.272622	0.578014	0.970407
rs28668939	9.91955e-05	-2.2749	1.75678	1.95439	-0.38727	0.525325	0.647833	-0.574687	0.893013	1.35203	0.122584
rs562602286	9.93219e-05	-0.109085	0.00272714	-0.431044	-2.29783	0.340252	0.341118	0.111435	0.707315	1.65662	2.12188
rs9841703	9.94395e-05	0.203176	-0.0931892	0.3532	1.70992	-0.308567	1.2162	1.44139	-0.117914	0.839296	0.731224
rs80013170	9.97644e-05	-0.687686	-0.818017	-0.771117	0.880664	-0.406408	0.251019	0.806875	-1.50882	1.83833	-1.01148
rs7755120	9.99645e-05	1.44834	-0.641516	1.09567	-0.720755	0.0699078	0.230776	0.31047	0.00169239	-0.173894	-1.07174
rs2238672	0.000100009	0.695412	-0.112693	-0.188685	0.0254354	1.93857	-0.643333	-1.17747	1.68613	-1.0078	0.0801749
rs7932442	0.000100129	0.780398	-0.123065	0.152136	-0.243906	-1.53795	0.956457	-0.343561	0.858473	-0.278349	-0.0668538
rs60540990	0.000100181	-0.261636	-0.0211965	0.551557	0.97877	0.0356713	-0.00670002	0.248487	0.351314	-2.21963	-0.922581
rs35592090	0.000100186	-0.653672	-1.22794	-1.06788	-1.07189	0.264998	-0.656448	0.565271	0.637754	-1.09473	-0.315954
rs4077064	0.000100259	-0.856059	0.490408	-1.62395	0.757397	-0.172741	0.416323	-0.551035	1.27843	0.114117	-0.617737
rs4775115	0.000100329	-0.416691	0.297157	-0.956394	-0.563475	0.0313881	1.40101	0.566834	1.92951	-0.921071	-1.37764
rs542162671	0.000100488	-0.0732755	0.652095	0.878911	1.19263	-0.923706	-0.573685	1.15581	0.965212	0.428316	2.24294
rs2918939	0.000101094	0.476865	-0.566779	0.620433	2.03664	0.383745	1.28284	-1.68181	-0.752606	1.10489	-0.0555397
rs35233144	0.000101746	-1.54828	-1.56809	-1.32982	0.267848	0.811022	-0.169146	-0.140189	1.11277	0.388226	-0.0162018
rs74359260	0.000101828	0.168628	1.25579	-0.263285	0.99492	-0.284994	-0.562383	0.318731	0.671052	-0.70446	2.3868
rs62245265	0.000102624	1.35563	0.0843028	0.809297	-1.0225	0.648358	-0.347306	-2.11739	-1.40223	-0.740484	0.684892
rs11158145	0.000102655	0.407143	0.234693	-0.735886	-0.10493	0.570206	-0.911877	-2.97631	1.34571	0.0945255	-0.908403
rs10470296	0.000102838	-0.561157	-0.19541	0.0154916	0.0528763	-0.0168527	0.682896	0.110296	0.958637	-0.372174	0.509306
rs11782159	0.000103799	-0.831593	-0.340378	-1.06762	1.43335	-0.905503	1.03093	-0.130256	-2.20529	-0.955702	0.382293
rs12569672	0.000103818	2.69771	0.679672	1.58185	-1.4046	0.192136	0.568735	-0.538197	1.03913	-0.653236	0.868671
rs146892695	0.000104126	-1.1468	0.471454	0.111119	-0.0249316	1.08859	-0.802974	-0.45899	-0.602626	-1.06271	-0.674492
rs67456772	0.00010415	1.21187	-0.75987	0.782256	-0.993397	1.67209	1.70669	0.504866	-2.2614	-0.496121	1.25243
rs4455453	0.000104474	0.999576	0.146746	0.640917	-0.941264	0.715752	-1.4179	1.02213	-0.477209	-0.00367727	1.63421
rs72798223	0.000104804	0.662789	-0.94714	-0.0331279	0.377784	-0.996747	0.651385	0.562188	0.350688	-0.309445	-2.43395
rs9382222	0.000105184	1.56948	-0.284029	0.464307	0.138605	-1.3238	1.36202	1.37083	0.823381	0.149271	0.487595
rs62069143	0.000105824	0.24436	0.340488	-0.606459	-0.161777	-0.579536	-0.139815	2.05773	-1.24023	0.0182467	-0.0569229
rs72611220	0.000105851	-0.683472	-0.881509	0.535699	0.0755361	0.182335	-0.451304	0.763656	1.27393	-1.13508	0.423067
rs11854333	0.000105907	0.776093	-0.270467	0.776987	0.121215	-0.0257864	0.71308	1.02634	-1.08318	0.771089	-0.642743
rs1357499	0.000106427	0.260942	0.428608	-1.66372	-0.680608	0.44519	-0.645861	-0.235572	-0.281171	-0.444105	-0.0022632
rs79135296	0.000106519	0.639052	-0.01528	0.790421	-1.60421	0.0973342	2.0536	0.398143	-2.36966	1.39022	-0.54341
rs526715	0.000106529	1.83871	-0.00569441	-0.176982	0.223467	-0.176967	0.267456	-0.382493	-1.27197	-0.499346	-0.730885
rs11213916	0.000106944	0.641456	-1.39373	-0.237809	-1.44622	0.0373432	-0.029321	0.240346	-0.939785	-2.17759	0.796991
rs73385592	0.000107306	-1.8204	-2.21006	0.284339	1.4042	1.33331	-0.678716	1.12071	-1.24275	-0.99119	-0.76374
rs61791710	0.000107477	-1.03599	-1.64883	-0.712796	-0.611898	0.67829	0.0928655	0.178164	-0.91146	-1.19163	-1.10515
rs7162356	0.000107999	-0.207988	-1.07608	1.14435	-0.473185	1.27219	1.38946	0.00228865	-1.39772	-0.594443	0.179607
rs1801020	0.000108011	-0.225237	1.94237	-0.813563	-1.00266	0.705156	-1.1675	-1.03445	1.83045	0.157465	1.11539
rs16896996	0.000108024	0.797334	-0.00963156	0.503712	-0.670259	0.621728	-1.1299	0.381728	-0.819869	-0.910704	-0.808666
rs43182	0.000108395	0.411948	0.981161	-1.11317	-0.414522	-0.990803	-0.732248	0.219141	-0.458183	-0.163396	0.441355
rs34824165	0.000108514	-0.601582	0.250164	0.301029	0.102013	-1.07322	-1.03644	0.627684	0.170173	-0.377683	0.121432
rs4422181	0.000108611	2.16122	-1.58163	-1.07953	-0.969214	-0.998997	0.824344	-1.92456	1.80207	-1.17987	-1.27906
rs925193	0.000109068	0.186844	-0.513246	-1.30139	0.133218	2.03172	0.354139	-0.918886	0.496524	-0.614602	-1.1049
rs11871358	0.000109218	1.60865	0.333489	-1.06514	-0.371154	-1.08383	-1.01874	0.0469512	-0.953567	-0.91219	-0.366551
rs7722015	0.000109273	-0.00714916	-0.620838	-0.920508	0.473494	-0.17642	-0.46983	0.311895	0.92348	-1.42373	-0.641028
rs934726	0.000109795	0.782095	-0.561969	-2.91788	-0.256139	1.41778	-0.283792	1.00629	1.38125	2.32252	0.0482362
rs143495319	0.000110426	1.10004	-0.276983	0.674584	0.729709	-1.11723	0.683547	1.11365	-0.0259382	2.56586	-0.679763
rs75184707	0.000111088	1.23836	0.188141	1.07812	1.01311	0.001826	0.214424	0.422741	1.46861	-0.446659	1.26384
rs56350019	0.00011111	-1.15565	0.37918	-0.160886	-0.595092	-0.531198	-0.491154	1.26937	-0.648989	-0.104059	-0.905881
rs79724859	0.00011124	-1.65068	-1.06293	-0.571511	0.218035	0.287154	0.0748359	1.28684	-0.581014	-0.228686	0.459947
rs112531655	0.000111458	-0.11642	1.17064	-0.460011	-0.605387	0.0745609	0.0882155	-0.543597	-2.42105	-0.363351	-0.220218
rs9955247	0.000111507	-0.505904	-0.242045	0.0946132	1.17251	0.128038	-0.14199	-0.488214	-1.51201	-1.25181	-2.07845
rs74796897	0.00011187	-1.84787	2.32385	0.15747	0.910417	0.655334	1.66697	0.570795	-0.362185	1.41653	0.413485
rs6081869	0.000112196	0.183081	-1.06462	-0.0938965	0.81387	-1.13364	-0.822735	-0.6852	0.727889	-0.10086	1.04109
rs7148769	0.000112264	0.354436	-0.0253631	0.500057	0.0353793	0.0741412	-0.893211	0.246543	-1.1965	-0.994419	0.108088
rs4760701	0.000112392	0.929242	0.765527	1.67723	0.947232	0.551369	-0.552784	-0.424352	-0.976509	-0.854635	-2.90203
rs62368230	0.000112992	0.686529	-1.74596	1.20881	1.13095	0.82439	-1.20716	0.240461	0.133787	0.079391	0.75075
rs2291652	0.000113515	1.14802	2.04024	0.321646	-0.809657	-3.07808	-0.846633	-2.45345	-0.457895	-0.643837	-0.499343
rs9610221	0.000113583	-0.137452	1.42869	-0.43001	-0.646136	0.270527	-0.49601	0.233203	1.34857	0.66581	-0.583809
rs74984718	0.000114245	1.26305	-0.0444518	1.0405	-1.03106	0.00206093	0.266132	-0.18956	-0.207441	0.0802975	0.995292
rs1972739	0.000114287	1.89355	0.77586	-0.362855	-0.137234	0.075405	-1.34115	0.72299	-0.0879239	0.645694	1.43511
rs76588419	0.000114345	-0.099947	-1.39294	0.255523	0.865143	0.0312499	0.924672	-0.0788838	0.645954	-1.84308	-0.436671
rs9396147	0.000114369	-0.271649	-0.190893	0.688346	0.0807169	-0.733682	0.628085	-0.39027	2.82308	0.623331	-0.0573539
rs142206171	0.000114395	-1.20059	-0.398317	-0.359852	3.03907	-0.850157	0.291214	0.195239	-0.887076	-0.63318	-0.534668
rs1875694	0.000114552	1.0368	-0.451827	-0.220634	-0.758582	0.271759	-1.08471	2.37087	-0.920717	-0.080754	1.05254
rs9443423	0.000115095	-0.542627	-0.626741	0.0661438	-0.538868	0.744512	-0.684598	-0.772642	-0.209721	0.45346	1.12855
rs9711254	0.000115311	-0.430491	-1.01869	0.46875	0.530305	0.221371	1.49146	-1.63982	0.40959	0.243658	0.443443
rs10821753	0.000115323	-2.05911	1.4429	-1.34739	0.736491	-0.260686	1.98878	1.03663	-0.288828	-0.774967	0.960947
rs77257968	0.000115345	-0.283196	0.859572	0.476423	0.425618	0.877545	-1.31051	-0.0327443	0.636403	0.314427	-0.73773
rs1473185	0.000115567	0.397462	1.1369	-1.06645	0.215138	0.232988	-0.329785	0.793697	-1.14942	0.754282	0.0625238
rs71043596	0.000115637	0.098904	0.954813	2.96627	-1.16992	-1.30872	-0.0499742	-1.32696	-0.686982	-1.04123	-1.33127
rs10852215	0.00011574	0.400249	0.988763	-1.00794	0.365509	-1.72513	-0.36611	-0.5549	0.695803	-1.12971	-0.529551
rs9525301	0.000115899	-0.68583	1.01434	0.00577262	0.277976	0.166686	-1.26098	2.38865	-0.624394	-2.17153	1.25206
rs150064478	0.000115959	-1.60166	2.68122	0.499659	0.820032	0.55224	-0.432221	0.0607629	1.65415	0.334473	1.53792
rs335913	0.000116361	-2.10432	1.01247	-0.951826	1.33912	0.395893	1.02639	0.421514	0.786496	0.579308	0.427208
rs921423	0.000116392	0.296354	-1.52645	1.57262	0.479438	2.31557	-1.00424	-1.18527	-1.24311	0.754761	1.10409
rs11709892	0.000116615	0.694512	-0.072021	-0.515071	-0.597102	-2.37955	-0.30641	0.991919	2.36248	1.04394	1.13571
rs35476737	0.000116639	1.13425	0.766138	-1.89128	-2.56225	0.953476	-2.83883	-0.311184	0.32748	-2.45173	0.953946
rs34933034	0.000117046	0.944365	0.55683	3.12009	-1.53841	-0.985445	-0.817874	-0.139391	1.59833	0.434506	-0.497243
rs35980598	0.00011706	-0.721666	-0.996617	0.551995	-0.90879	-1.36325	-0.121686	-1.17735	0.654884	-1.99736	0.14559
rs34264425	0.000117209	-3.10343	-1.37229	-0.783507	2.03399	1.46584	-0.0765954	1.11238	1.67276	0.143127	0.475265
rs11393841	0.000117215	0.130887	0.765192	0.8043	-1.33069	1.39787	0.260975	-0.318946	0.249522	0.768034	-0.695576
rs148893912	0.000117335	0.679615	-1.96778	-0.56792	0.750864	-0.0342709	1.68816	0.935653	0.200073	0.858779	-0.582305
rs7775043	0.00011739	1.97465	-0.491776	-0.380573	-0.622879	-1.3075	-1.14654	-0.71762	0.747539	0.549423	-0.264982
rs79316143	0.000117452	-0.842167	-1.04113	0.758656	0.861642	0.842804	0.118078	1.35885	0.344668	-0.214368	-0.38759
rs2244156	0.000117621	-0.359923	0.139742	-1.35678	0.776644	0.873444	-0.606014	1.32898	1.88191	1.03262	-0.412672
rs2181800	0.000117653	-0.537923	-0.0127114	0.896987	0.7869	-0.578699	0.740911	0.185656	0.475171	1.5995	-0.568048
rs17847539	0.000117712	0.299617	0.905174	1.01205	-1.46839	0.295492	0.713041	-1.4917	1.1047	1.69883	1.02169
rs58370632	0.000117726	-0.648325	-1.96921	0.0813148	0.312341	0.0328248	-0.408536	0.145598	0.129273	-0.666618	-0.0555203
rs7705411	0.000117962	1.68714	-1.42125	1.24818	1.45904	0.0910418	2.03231	0.776014	-2.05253	-0.823365	0.137863
rs59147662	0.000117988	-0.0154161	1.77912	-0.251069	-0.930412	-0.829582	-1.29632	-1.07639	-1.16479	-0.0142723	-0.540163
rs2586448	0.000118049	0.203767	-0.813284	0.808856	0.776916	-0.999981	1.00496	0.215188	0.502123	0.430593	-1.05854
rs72893397	0.000118204	0.145061	1.51237	-0.0836075	-0.316035	-0.166798	-1.25062	1.09145	0.310551	-0.00829965	1.26448
rs4785269	0.000118543	0.323084	-0.511551	-0.0939656	1.22244	-0.517317	0.281809	-0.177313	-0.296622	-1.0235	-1.0969
rs555365140	0.000118585	-2.36837	1.14051	1.06921	0.469012	-0.59572	0.489936	-1.3526	0.879849	0.605947	1.10141
rs560291604	0.000119099	0.478362	-0.251672	-0.901288	0.459851	0.339441	1.19843	-0.481404	-1.08383	2.38104	0.346476
rs9434482	0.000119327	1.71097	0.123816	0.79198	-0.847923	-1.5088	-0.91028	0.163227	-0.880534	-0.889358	-0.813185
rs7920476	0.000119814	-1.25161	-0.950342	-0.868329	-0.565818	-0.0665979	1.14882	0.0872419	0.146095	-0.0730021	-0.647506
rs4845846	0.000119858	0.443679	0.3482	0.738172	-0.47445	-0.689589	-0.301518	-0.385131	1.45175	-0.390973	-0.714199
rs2689188	0.000120316	-0.607039	-0.0991598	-1.5491	-0.570059	1.09	0.986808	0.388609	-1.24782	-1.02553	-0.0950387
rs933632	0.000120407	0.597166	-0.443432	-0.0718893	-1.48534	1.05557	-0.207384	0.423558	-1.11299	0.206989	0.680047
rs1448870	0.000120667	0.483409	-0.110578	-0.0143311	-1.31938	0.90558	0.7882	0.772741	-0.42042	0.881343	1.15377
rs3903289	0.000120678	2.59151	0.322851	-0.228912	0.0226122	-1.48806	-0.349319	-1.26224	1.94025	-1.13057	-0.475474
rs465507	0.000121287	0.813638	-1.45741	-0.256986	-1.28025	0.561989	1.07188	1.87886	-1.41292	-2.4005	1.53298
rs73219272	0.000121331	-1.91087	1.0108	-0.426162	1.24647	0.319194	-0.129755	0.120933	0.402473	0.0144541	-0.830172
rs5789568	0.000121725	1.12046	1.14652	-0.210919	0.633591	-1.07948	1.14293	-1.15672	1.15955	0.0166177	0.435484
rs1669261	0.000121819	-1.78043	0.316874	-1.21558	1.13029	2.3717	-0.468278	-0.590803	-0.567559	-0.667386	-0.0903632
rs1421108	0.00012241	0.171194	-0.114405	-0.181832	-0.569987	0.0708933	0.363547	-1.01132	0.89165	-0.5518	-0.239889
rs4852619	0.000122456	-0.0200795	0.00611404	-0.00197166	0.0713136	-0.0850232	-0.839572	0.023135	-0.440752	0.168721	-0.167221
rs12363946	0.000122549	0.313252	-0.107654	-1.00914	-0.892359	0.507148	0.984649	-0.947985	0.44553	-0.197395	1.13099
rs2820472	0.000122557	0.74133	1.21295	-0.202196	-0.559006	2.20059	-2.70128	0.397681	0.982098	-1.01409	-1.26742
rs116161396	0.000122903	2.07574	-1.13347	0.00386503	-1.94824	1.4874	-0.803786	1.72752	-0.534439	-1.08171	-0.028202
rs7710635	0.000122949	0.495661	-1.24259	0.73333	0.0137236	-0.250238	0.79232	-0.893617	-0.719535	-0.147238	-0.248638
rs56087271	0.000123031	-0.0119002	0.20845	0.969326	0.436309	0.542102	-0.303368	1.15003	-1.07162	0.904228	0.379179
rs34132627	0.000123137	0.0362784	0.273632	1.14665	-0.567592	0.11061	-0.55077	0.468742	-1.58502	1.30166	0.474208
rs12535951	0.000123247	1.59531	-0.520224	-0.0902926	-1.41402	-1.86385	-1.59471	1.88134	-0.275508	0.450575	1.24494
rs2994982	0.000123283	-0.848586	0.515248	-0.156597	0.942544	1.17787	0.353719	0.207914	0.929686	1.21646	0.067601
rs72996597	0.000123383	-0.0280066	-0.00581828	1.4423	0.253798	0.195697	1.16806	-0.274235	-1.01817	-0.239568	-0.194957
rs72870654	0.000123491	-1.3341	0.942648	-1.21637	1.5384	-0.322149	-0.260567	1.10849	-1.09148	0.256351	-0.400826
rs2791207	0.000123671	1.04349	-0.836851	0.0964447	-0.237969	1.28648	0.758713	-1.04693	-0.489581	0.960687	1.17081
rs1397972	0.000123953	-0.094767	-1.076	0.93427	1.00454	0.0490249	0.602292	-0.292002	-1.59781	1.07457	-0.150257
rs2513678	0.000124372	-0.891603	0.101961	-1.6313	0.892278	-1.79175	0.300428	-0.740435	-1.21713	-2.27881	-0.771738
rs68047700	0.000124433	0.201318	1.45333	-0.84211	0.537386	-1.00013	-1.29966	0.34769	0.652614	0.595634	0.155651
rs8077523	0.000124712	0.592775	-0.155521	-0.209661	-0.532222	0.911892	0.339214	-0.261134	0.314978	0.490896	0.730882
rs111746377	0.000125414	0.870494	0.40808	-0.0660892	-1.21109	0.427923	-1.05288	-1.19449	-0.0914795	-0.442144	-0.548893
rs182680504	0.000125514	1.16758	1.22512	0.818501	-0.726074	0.964531	-0.750104	-0.11319	0.72916	1.05413	0.168436
rs3910134	0.000125623	0.851783	-0.764675	-0.356313	-0.797108	0.276196	0.377928	-0.413664	-2.76283	2.17131	-0.416974
rs35825989	0.00012588	0.959321	-1.63393	0.90166	1.03972	0.627158	0.496805	0.347654	-0.664499	-0.928902	-0.364029
rs58195478	0.000125915	1.09185	0.0617998	0.371534	-0.4597	0.160581	0.602289	-1.59758	0.444204	0.879429	-0.143381
rs35145515	0.000125952	-1.51211	0.807929	0.252973	0.826749	-0.8177	-0.161838	0.975911	-0.657353	0.719234	-0.521402
rs11802588	0.000126196	0.483792	1.91156	-1.03261	-1.32998	-1.67008	0.485271	-0.16992	-0.583421	-1.3933	0.634958
rs76753711	0.000126232	0.226648	-0.53933	1.99766	0.334508	-0.474732	-0.717303	3.10877	0.0298413	-1.06104	0.529519
rs11396056	0.000126306	0.115587	-2.09907	0.229652	-0.952601	0.0206993	-0.671949	1.20836	-2.79145	-0.531373	-0.231945
rs6496726	0.000127092	0.286382	-0.946133	-0.0124289	-0.544758	-0.305153	-0.0406379	-0.702623	-2.39569	-0.144673	0.89195
rs7651171	0.000127223	0.123617	-0.274534	-0.91132	-0.557116	0.463123	-0.918181	0.672085	-0.0314655	-0.899591	-0.0261451
rs12518712	0.000127368	0.854103	1.05031	-1.69669	0.391022	1.47841	-1.081	-1.90008	0.178324	0.264096	0.0555451
rs444944	0.00012777	-1.41764	-0.620327	-0.997592	-0.0875892	2.60232	-0.0681088	-1.18185	0.0154671	-0.744583	0.211472
rs479306	0.000128182	0.475562	0.375104	-1.99908	-1.43785	0.760667	-3.02086	0.412112	-0.0926831	-0.74283	0.149044
rs10067114	0.000128368	-1.25904	0.688938	-1.25775	0.970625	0.571984	-0.449387	0.0605033	1.8779	1.97756	-1.6788
rs76083721	0.000128703	-1.30913	0.695239	-0.550757	-0.810904	1.82003	0.760479	1.55908	-0.9811	-0.853168	0.499486
rs12687678	0.000128802	-0.104658	-0.662157	-0.347007	0.681174	-1.53038	1.18318	1.00393	0.155832	0.341652	0.959599
rs7829377	0.000128917	-1.14126	-0.0534317	0.722781	-0.0817965	-0.738196	0.725486	-1.27159	0.153341	-0.509506	-1.18106
rs493760	0.000129119	-1.44619	0.666607	-0.192243	-0.771097	-0.0985552	-1.29878	-0.707495	2.29296	0.300362	0.876895
rs75169778	0.000129485	-0.356236	-0.183777	-0.134234	-0.244764	-0.285393	0.649349	0.361644	0.755497	0.504016	-0.96157
rs1472582	0.000129568	0.0160166	0.787039	0.331184	0.143299	-0.635658	-1.04814	-0.656076	-1.1353	-0.305722	0.405134
rs1299113	0.000129631	1.44964	-0.425242	1.27539	-2.00037	-2.4764	-0.41355	0.365674	0.632106	-0.554643	-0.751494
rs33999254	0.00012976	0.213231	-1.14009	-1.87222	-0.218273	0.308952	1.3089	0.155349	-0.155692	0.156975	-0.310474
rs7109964	0.000129783	0.169935	-1.08248	-0.0300959	1.04569	-1.15116	0.674646	0.815592	-1.06157	0.446554	1.16666
rs9826767	0.000129959	-0.336808	-0.253112	1.08253	0.577895	0.253873	1.18632	-0.731403	2.17593	3.09201	1.33233
rs17360642	0.000130365	0.231812	-0.381164	-0.575499	-0.0869054	0.568195	0.0715189	-0.0287338	0.130426	-0.121167	-0.103759
rs17525725	0.000130406	-0.64034	-0.576495	0.910622	-1.26653	-0.619843	0.762328	0.86825	-0.916847	0.633256	1.02569
rs193272656	0.000130465	0.309382	1.66308	-2.70483	-1.45827	-1.08201	-1.57921	-0.716155	0.922375	-1.00768	-1.43411
rs12765028	0.000130545	-1.43335	-0.0952955	1.64782	0.440561	-0.471277	0.346025	2.33517	-0.572247	0.877132	0.831583
rs1545246	0.000130562	-3.30433	1.16765	1.05536	2.15379	0.651836	2.44486	-0.954996	2.39772	0.776429	0.986481
rs55890346	0.000130717	-0.188974	-1.76898	0.686603	1.17326	1.15266	1.20313	-1.72343	0.625881	0.227523	-1.74165
rs13191481	0.000130903	-0.702962	-0.852785	0.156435	0.651809	-0.706481	-0.0219989	-0.484809	0.360077	0.275762	-0.483677
rs117671350	0.000131335	-0.362297	0.328677	-2.02598	-2.82389	0.980769	-2.02483	-0.810659	-0.368592	-1.47457	0.862553
rs2682959	0.000131399	0.584347	0.274387	-0.665869	-0.0569921	-1.41466	0.106609	-0.21021	-0.420813	-0.350589	0.997081
rs6743384	0.000131516	2.55604	-2.09679	0.781859	0.000460011	-2.57796	0.622454	-0.317157	-2.20614	-0.285083	-2.41921
rs11264435	0.000131676	0.0306863	1.7308	-2.52751	-0.796834	1.04096	-0.622182	0.808472	-0.26842	0.112496	0.832438
rs13043366	0.000131841	-0.850432	0.777303	-1.20185	0.109719	-0.400653	0.848872	0.096385	0.110648	1.84377	0.30499
rs11952392	0.000132025	-0.443349	-1.12329	-0.511909	1.0873	0.142143	0.940477	1.77233	-1.49247	-0.45109	-0.0903285
rs147964722	0.000132913	-0.908477	0.974704	-0.0659076	1.19014	0.830563	0.17768	-1.80623	0.527248	0.331942	0.393377
rs6087809	0.000133002	-0.842733	-0.487544	1.07114	0.728655	0.210335	0.249927	-0.92917	1.5075	1.0379	-0.0153915
rs1984873	0.000133064	-0.844024	0.586079	1.22665	-0.517984	-0.0437945	-0.83053	1.26289	-0.460753	-1.84735	0.0735843
rs9442750	0.000133617	-1.68906	0.934461	-0.889667	2.24531	-0.576098	0.556975	0.31606	1.55718	2.58218	-0.215756
rs4363479	0.000134041	0.748113	0.136312	-1.41392	0.783175	-0.568561	1.22437	-0.86973	-0.250402	0.300834	-1.10048
rs13185727	0.000134045	-0.123257	1.74126	0.970653	0.883161	0.278091	-1.2687	-0.260075	0.253318	1.15985	-0.931814
rs187560049	0.000134381	0.0486107	0.0894474	-0.588766	-0.370235	-0.240753	-0.574261	-0.682744	0.000984812	0.254716	-1.10849
rs61309629	0.00013488	-0.19201	0.794663	-0.425065	0.00768213	0.00811925	-0.439677	0.308395	-0.0346125	0.848755	0.839114
rs2215359	0.000135187	-0.0452888	-1.0459	0.516452	-1.89675	1.60147	-1.24759	-0.133093	0.126955	-1.5936	0.732951
rs1421966	0.000135208	0.962155	0.730765	1.90937	-1.12458	0.0227627	-1.15294	1.05356	-0.140765	1.36755	0.741459
rs34835960	0.000135567	1.82873	1.19625	0.757926	-0.320325	-1.4439	-0.743189	-1.46297	1.35895	-0.331141	-0.893635
rs713102	0.000135606	0.14614	0.932275	-0.495978	-0.322297	-4.27667	-0.618046	-0.912731	-1.7567	0.217756	0.647003
rs56692984	0.000135908	1.88638	-0.209773	-1.02816	-0.591446	0.290834	-0.94387	-0.850468	-1.23958	0.286669	-0.798725
rs757320	0.000135934	-0.648924	-0.698341	0.284575	-0.565185	-0.39706	0.547933	-0.856426	-0.937026	0.0418672	-1.41609
rs2517961	0.000136584	2.6012	-0.484052	-0.622541	-0.947921	-0.0409484	-0.867444	-1.51439	-0.645563	0.351499	-1.6303
rs9855297	0.00013663	-0.247572	-0.0340524	1.04201	-0.47644	0.265867	0.60514	0.643235	0.398587	-0.237652	2.31209
rs144564114	0.000137029	0.509399	-0.656812	0.516285	-1.78593	-2.93226	-0.678176	1.13209	-0.472749	-1.26203	0.596127
rs10832317	0.000137036	1.32063	0.566425	-0.956628	0.236357	-0.910946	0.814077	-0.371179	-2.61892	0.164925	-0.315857
rs75586594	0.000137092	0.649746	0.285749	0.442344	1.18234	-1.11373	-1.49839	0.5681	1.36082	0.0708782	0.76626
rs41421847	0.000137293	1.26757	-1.18824	0.236785	0.672634	-2.06602	0.650883	-0.146765	0.272112	0.820475	-1.59888
rs1925341	0.000137321	0.964163	-1.4558	0.815641	-0.590764	0.283484	-0.469081	1.62946	-1.78571	-0.0632854	0.101376
rs2383627	0.000137505	-0.815716	0.572941	-0.395455	1.67028	-0.636205	-0.455813	0.723928	0.850776	-0.728903	1.00351
rs76205181	0.000137539	1.13321	-0.199017	-0.713794	1.46404	-1.11967	0.308637	-1.10814	0.357967	0.110746	-0.681435
rs188826	0.000137549	-0.567153	0.221571	-0.500921	0.442794	-0.114011	-0.0345948	-0.702051	0.914113	-0.816671	0.0590604
rs142727337	0.000137584	0.94171	0.324902	-0.257319	-0.0389458	0.960498	0.182408	1.38679	0.671036	-0.146774	0.0210907
rs34924807	0.000137601	-1.45912	-0.271076	1.12976	1.54627	0.390319	0.579358	1.15034	-0.128118	-0.684225	-0.334399
rs35434462	0.00013768	0.348251	0.0945967	-1.48676	-0.0162309	-0.0525444	0.595088	-0.418485	0.930499	0.525477	-0.556597
rs2921005	0.00013784	0.260708	0.739749	0.12321	1.21402	-0.159286	-1.87102	1.90353	0.228111	0.628322	-0.99554
rs20511	0.00013792	2.29214	-0.638903	0.869571	0.0403805	0.568191	-0.194713	-1.33975	-0.315137	-0.366528	-0.0330106
rs11076947	0.000137979	-0.752622	0.786717	-0.245392	0.0774021	0.416518	0.0126935	-2.47965	0.325585	2.61153	-0.774296
rs11716199	0.000138031	-0.832263	0.5331	1.70202	-0.305609	0.748569	-0.0623741	-1.13381	-0.124583	1.45845	0.0810923
rs9521324	0.000138061	-1.32333	0.125655	0.749448	0.14974	0.663171	-1.31691	-0.609904	-0.30397	-1.45065	-1.02183
rs9553885	0.000138243	-0.0763918	1.13196	0.15422	-1.1124	-0.148356	0.482676	0.279295	0.784873	0.0281308	-1.32431
rs1893835	0.000138308	1.56142	-0.955379	-1.53147	2.22223	-0.388127	1.24433	0.0581748	-1.05783	1.42543	-1.96541
rs145703276	0.000138329	1.24218	-0.432012	0.327467	-0.631016	0.358208	-0.83234	-0.544752	0.754563	0.0776302	-0.186989
rs776410	0.000138376	-0.601219	-0.216289	-1.08277	0.43838	-1.46572	-0.745969	1.33555	0.132022	0.404612	-1.42794
rs114402588	0.00013871	-1.64941	-0.392236	-0.837754	-0.23603	1.92367	1.2422	0.371181	-1.01535	0.0283872	-0.33532
rs12187077	0.000138874	-1.01821	1.74689	-0.536385	1.82331	-0.19909	0.62089	-0.191113	-0.694092	0.812592	1.03921
rs111931528	0.000138884	-1.58091	0.302696	-4.31611	2.41096	-0.644625	1.23213	-0.788909	0.831663	0.961587	-0.122804
rs117160013	0.000138928	0.733124	0.0117524	-0.204377	0.356928	0.809739	0.853199	-0.789592	-0.756891	-0.506704	-0.41276
rs62169190	0.000139103	0.191884	-2.79144	0.48964	-0.754289	1.27259	0.911435	2.28993	-1.1232	-0.219905	-2.42079
rs10176976	0.000139198	0.263108	1.29046	-0.244706	0.795537	-1.36876	-1.09946	-0.467005	1.17504	0.450366	0.11813
rs137874610	0.000139637	-0.317089	-1.61042	1.16005	1.63505	-0.225929	0.0832129	-1.51292	-0.73605	0.313454	-2.06808
rs112258452	0.000140044	-0.814027	-0.366927	-1.03253	-0.730765	0.48048	-1.01733	0.417424	1.25093	-0.525853	2.0148
rs1478026	0.000140261	0.966685	1.36416	0.775205	-0.436026	0.664238	-1.57266	-0.710801	-0.547667	-0.080142	1.7127
rs6661966	0.000140321	0.496231	0.162796	2.87764	-2.1871	0.598939	0.663939	-0.251993	0.762221	1.41422	1.49631
rs112973228	0.000140934	0.55624	1.34258	0.604149	-1.54516	-0.0631318	-0.972234	0.0872379	-0.0604437	0.652028	0.385325
rs10913219	0.000141204	-2.91778	2.0324	-0.296094	-1.98751	-0.498575	0.186418	-0.209995	-0.818557	-0.523376	-0.0557203
rs814360	0.000141348	-0.922167	-2.06158	0.917739	-0.436155	1.41626	-0.558126	3.21766	1.80752	1.17767	2.03393
rs143374937	0.000141603	2.85734	-0.447226	0.89034	-1.76177	-1.38756	0.27381	0.673961	-0.352851	-1.2696	-1.60898
rs559902902	0.000141771	0.674937	0.2152	-2.17971	0.122947	1.09175	-0.490692	-0.772653	0.372715	0.692343	-0.793132
rs7961165	0.000142126	0.3762	1.36091	2.43184	-0.466969	-0.640492	-0.616679	-0.0363865	0.748908	1.23903	-0.493267
rs171275	0.000142545	-1.61515	0.872933	-1.32187	-0.89688	0.369668	-1.20961	0.277191	0.102206	1.99022	0.398312
rs77676506	0.000142577	-0.848192	0.757149	0.649522	1.68466	0.209906	-0.270137	-0.189647	-0.120386	-0.961201	-0.830968
rs196555	0.000142606	1.16643	0.157622	0.500593	-0.58689	0.367299	-1.3521	0.707605	0.192218	-0.282553	0.173604
rs55679423	0.00014274	-0.274144	0.75227	-0.328464	-1.45107	-0.390995	0.750929	0.758056	-1.3244	-1.02646	1.32185
rs2065228	0.000142847	0.37606	-0.762703	0.802776	1.1426	-0.516956	0.377954	-0.417738	1.58072	-0.172441	1.63916
rs7904560	0.000142911	-1.42313	1.01662	0.563344	-0.890233	1.28876	-1.74807	-0.410793	0.520211	-1.21891	0.321203
rs36061091	0.000143114	0.352298	0.629992	-0.22477	-0.489893	-0.324446	-0.604321	-0.323719	-0.637466	0.874948	1.22102
rs147895468	0.000143134	-0.770189	0.145244	-1.85359	-0.367011	-1.28826	0.703416	-1.27977	0.179029	1.96624	0.392081
rs5918235	0.000143263	-0.032961	1.07214	0.0121091	1.48007	0.554239	0.238472	-1.38242	0.845948	1.07398	0.715086
rs72836627	0.000143349	0.751988	-0.320946	-0.505912	-0.0540358	0.684064	1.69903	-0.633086	-1.16979	-0.179522	-0.440096
rs557317	0.000143576	-2.00514	0.853545	-0.770512	0.116377	2.03475	-1.54681	2.19017	1.58892	-0.0520705	0.123051
rs7273825	0.000143605	1.02982	0.000807693	0.220545	0.372912	-0.0595344	0.928969	-1.81341	-0.766221	1.79689	-1.29037
rs147401331	0.000143751	-0.413452	-0.963205	-0.274284	0.460234	0.14366	-0.732123	-0.949424	0.913372	0.673921	-0.927349
rs55775344	0.000143969	0.110095	-0.467739	-0.281479	0.40915	0.126904	-0.687151	-0.934546	0.60687	0.102813	0.130732
rs77320613	0.000144027	-2.51309	0.61198	1.20981	2.56521	-0.443639	-0.173029	0.18075	0.961474	1.15125	-0.179659
rs9557	0.000144119	-0.0438974	-1.2681	0.836695	0.251199	-0.479486	-0.0839697	0.281056	-0.650284	-0.551659	-0.595863
rs2060533	0.000144455	-0.169827	-0.928794	-1.71229	0.524382	1.46709	1.46348	0.797528	-1.38495	-0.348797	-0.0730472
rs13212282	0.000144497	-0.176017	1.42984	0.209624	-0.760423	0.131214	-0.579137	-0.209458	0.493486	-0.309284	1.17619
rs471814	0.000144642	2.21132	0.161037	-2.06098	0.0406117	-1.43699	0.760806	-0.340007	0.761293	-0.345075	-0.546976
rs10062281	0.000144814	-0.874399	-0.287261	0.253164	0.619807	0.804162	-0.55501	0.535696	0.946232	-1.23463	-1.27617
rs3747461	0.00014518	-0.678004	0.35088	-0.222914	1.79799	-0.39511	-0.341629	-0.306423	0.960709	-0.455101	-1.09142
rs2294755	0.000145687	-0.16426	-1.59327	1.39571	-0.309382	-1.28205	0.558694	1.08881	0.859038	0.0161834	0.0256063
rs72693839	0.000146953	1.49622	-0.67475	0.121436	-0.192728	1.10356	-0.849504	0.0187833	-0.832895	-0.560731	0.404845
rs59546504	0.000146984	3.66207	0.690034	0.663078	-3.63387	-1.50977	0.644275	-1.54753	0.143312	-1.3147	-0.285472
rs113161635	0.000147403	-1.64031	0.727849	0.0464084	-0.0617291	0.559206	-0.890774	0.0308989	-0.541514	0.374668	1.59473
rs769656315	0.000147409	-1.15101	0.477189	-0.344607	0.68336	0.35721	-1.40965	-0.973244	1.77448	1.05961	0.0687964
rs143970111	0.000147849	-2.25241	1.1843	-0.24009	0.664837	-0.489441	-0.408017	0.551913	-0.47419	-0.441144	-0.234816
rs17473664	0.000147869	-1.26469	-0.0302556	-0.0771551	1.5778	0.00432358	0.618812	0.10325	-0.172736	-0.418963	-0.836695
rs10821990	0.000148204	0.887623	-0.450548	1.07936	-0.210953	-0.156733	-2.53796	1.83493	-0.814825	-0.433211	0.0871171
rs1231202	0.000148433	-0.563587	-0.875105	1.78357	1.52215	-0.820259	1.80661	-0.64885	-0.644729	2.39269	-1.67759
rs918808	0.000148952	-0.353781	0.481737	1.13925	-0.953386	-0.109279	-0.635145	-0.382621	0.20922	-0.297717	-0.181353
rs2871410	0.000149027	-0.472112	1.12408	0.506786	0.436663	-0.116144	0.0272287	-0.300483	-0.374277	0.250039	1.5479
rs4110546	0.00014924	1.81693	-0.604823	0.667045	-0.097789	-0.349034	0.32986	-1.13415	-0.148611	0.218361	-0.166349
rs4813059	0.000149335	1.8405	-0.267531	2.30476	-1.68953	-0.969776	1.4752	1.77084	-0.183985	-0.0797737	0.68682
rs35514269	0.000149513	-1.40254	0.127088	-1.81605	-0.591553	-0.145726	0.488523	1.94221	1.71965	-0.826995	1.14278
rs10776872	0.000149899	-0.91529	-0.156139	0.107995	-1.13777	0.320009	0.0352732	-0.424782	1.04801	0.19785	0.342706
rs16919692	0.000150143	-0.313984	1.32699	0.406069	0.247772	-1.48524	-0.288	-1.50031	-0.229141	0.996681	-1.16973
rs79841513	0.000150246	1.15749	0.497051	0.236566	0.94961	-1.40621	0.109053	1.7883	0.634793	1.26109	0.127181
rs2664364	0.000150249	0.490641	-0.0792172	-0.267932	-2.95838	-1.69133	-0.199923	2.57543	0.165456	-1.01467	1.83195
rs12246432	0.000150319	-1.08729	0.70586	-0.636378	-0.326128	0.410966	-0.0394397	-0.347789	0.347346	0.20393	0.451434
rs12757429	0.000150457	-0.117191	1.07673	-0.221352	-1.39576	-1.06082	0.186748	1.20687	0.397925	-0.167712	1.49395
rs757895	0.000150464	2.14829	-0.39535	-0.572046	-0.868164	-0.191738	0.0490245	1.26323	0.335332	-1.26499	-0.759015
rs10514169	0.000150843	0.399129	0.586745	0.933293	-0.927489	0.140278	-0.584398	-0.111363	0.217867	-1.40968	-0.525567
rs117482069	0.000150926	0.532745	-0.636813	-0.493389	-0.372229	0.773709	-0.964165	-0.922157	-0.752557	0.885357	-1.8056
rs1993602	0.000151065	-1.24625	-0.788401	0.0827688	1.60021	0.287556	1.05356	1.04461	-0.519828	-0.113924	1.60201
rs7074115	0.000151196	-0.940847	-1.4739	0.387093	-0.516416	0.60796	0.493076	-1.17311	0.29796	1.74707	0.00121352
rs139337527	0.000151198	0.687004	-0.363295	-0.00217573	-0.367512	-0.441473	-0.726125	-1.28092	0.256373	0.500866	0.0436336
rs7685796	0.000151749	1.27863	-2.57527	-1.05473	0.457703	-0.289815	1.5378	0.357935	-1.09265	0.200904	-1.66708
rs1480395	0.000151809	0.768529	-1.47393	-1.11285	1.46992	1.86307	0.221484	-0.620884	0.812067	-0.199673	-0.0768184
rs10492203	0.000151962	0.352497	2.53739	-0.194853	-1.00902	0.53143	-2.12465	1.37265	0.0989201	-0.65949	1.35076
rs4659526	0.000152049	-0.452851	-0.621241	0.86739	0.515314	0.342151	0.0739239	0.483397	1.19213	0.0668366	-0.206199
rs72720399	0.000152244	-0.959454	0.117547	-0.41424	-0.309354	-0.66811	-0.517911	0.179644	-0.0150718	-0.809374	-0.982668
rs13000114	0.000152438	0.289204	-1.3794	-1.47328	0.462758	1.02842	0.606162	0.601643	0.105049	-0.474266	0.174016
rs146041840	0.00015322	-0.345452	0.967285	0.982134	-0.0612077	-1.07054	0.369454	-0.468982	1.31876	2.4326	-0.459459
rs10264102	0.000153227	-1.34266	0.110629	0.278716	1.42341	0.406726	-0.879271	0.246917	0.626943	0.693864	0.641229
rs1206096	0.000153293	-0.479846	-0.750401	0.0351799	-0.908772	-0.706402	0.0423549	-0.0814855	-0.128944	1.99888	0.850415
rs2782549	0.000153388	1.35023	-0.587062	3.24454	-2.06856	-0.728166	1.26593	-1.23727	-0.911895	1.34256	0.89654
rs386391157	0.000153483	0.120982	-0.257473	-0.291742	1.84222	-1.18374	0.487147	0.472814	0.888881	-0.415196	0.897321
rs115209295	0.000153712	-0.4094	0.310442	-0.579483	0.770041	-0.21396	0.378231	-0.914112	0.417729	0.833061	-0.148063
rs2937626	0.000154491	-1.05293	-1.38815	1.71027	2.4668	2.89388	1.55817	0.759721	-0.501553	0.351199	-2.0833
rs117620345	0.000154526	-0.301752	-2.31906	-0.967791	-1.10206	-0.669579	1.90209	0.846537	-0.5405	0.820758	-0.974216
rs7218596	0.000154835	1.26265	0.951986	1.89977	-2.28255	0.511553	-0.362875	0.704619	-0.425393	-0.437673	1.39673
rs11252290	0.000154958	-0.424213	0.786564	0.503861	1.62663	-0.354286	-1.43646	0.250314	-0.372548	1.69226	-1.16417
rs745720	0.000155681	-0.0256063	0.0620209	0.262851	0.510802	0.788386	0.00500414	0.219879	0.683711	0.835545	1.44133
rs77424343	0.000155856	-0.402309	1.00724	-1.23802	-0.21933	-0.348297	-1.83855	0.330724	2.63673	-0.907973	0.594968
rs111838930	0.000156035	-0.835262	1.1605	0.930187	0.231563	1.11666	1.23914	-0.792907	1.64534	1.58014	0.712811
rs35956093	0.000156483	-0.934377	-1.24667	-0.686658	1.63851	2.09266	2.60345	0.653513	-1.11708	-0.583899	-0.381761
rs487972	0.000156936	-0.756088	-0.888779	-0.182182	-0.536829	0.415926	-0.310952	1.41207	0.557225	0.29274	-1.18243
rs117408264	0.000157017	0.0798897	-0.651819	0.916988	0.223775	-0.962231	0.23435	-0.179175	-1.03524	2.42498	-1.44574
rs4458908	0.000157173	0.252993	-0.30334	1.71326	-1.36675	-0.332364	0.647612	-0.276548	-0.3097	1.78409	0.913413
rs35194730	0.000157327	-0.155361	1.0791	1.3421	-1.24004	-0.746261	-1.7498	-0.217557	-0.482221	1.9809	2.70996
rs7040264	0.000157424	-0.695561	1.14959	0.488615	0.721609	1.30104	-1.45674	-1.40809	0.779169	0.475425	-1.121
rs1372100	0.000157584	0.531101	-0.944862	1.85046	1.4636	-0.504225	1.11893	-0.998557	-0.183593	0.77726	-3.05069
rs117603478	0.000157736	-1.34397	0.0754676	1.29557	1.94829	0.264025	0.848278	-0.814348	-0.555958	-0.530436	-1.26481
rs7870336	0.000157846	1.3517	-1.32382	0.431856	-1.01386	-0.344394	1.06826	-0.969279	-0.607441	0.230509	0.700929
rs4962301	0.000158157	0.0951749	2.42876	0.690174	-1.09016	2.33924	-2.63955	0.632428	1.47536	-2.6975	2.20107
rs73965347	0.00015818	-0.685017	-0.169585	-1.28935	0.49936	0.629344	-0.858251	0.0680913	0.245817	-1.06487	-1.28856
rs182882588	0.000158306	-2.1487	-1.93328	-0.683656	-0.935995	2.77126	2.25417	1.08171	-0.507325	1.62302	0.801356
rs10842128	0.000158628	1.01108	-1.03808	0.185406	-3.13446	-1.51808	0.670578	2.6732	-2.01619	-0.911003	0.68886
rs140808900	0.00015878	0.315152	-1.89947	0.61587	0.742035	1.41222	1.88636	-0.215438	-1.89215	1.54463	1.34123
rs7595517	0.000158791	-0.0025052	0.866131	0.843712	0.937731	-0.453283	1.32918	-0.625438	0.662702	0.992281	-0.485131
rs76698109	0.00015888	-1.15352	-0.655752	0.312436	0.0482961	-0.0512128	1.4019	-1.22494	0.127715	0.527187	-0.206545
rs116019731	0.000158925	-1.17122	-0.0391944	-1.41445	-0.157214	1.35189	0.207306	0.213603	0.252873	0.322602	-0.368356
rs73317612	0.000159108	-0.500062	-0.977911	0.244072	-0.0831457	-1.10421	-0.0726469	-0.922858	-0.373721	-0.967467	0.337239
rs204683	0.00015921	0.673132	-0.175519	1.39916	-0.155004	0.424734	-0.903622	-0.955644	-1.22422	-0.91928	1.95034
rs16848135	0.000159217	0.402503	-0.0706046	-1.00823	0.200439	0.444223	0.889007	-0.384198	-0.237567	-0.970012	-1.2276
rs910999	0.000159297	-0.181976	-0.886595	-0.173837	0.576236	0.958861	1.18437	0.191203	-1.43534	1.34207	-0.852671
rs2098753	0.000159302	-1.12033	0.129353	-1.10986	-0.290799	-1.43773	0.11003	-0.690414	0.199237	-0.0658011	0.708984
rs70959844	0.000159384	-1.19882	0.674209	2.2501	1.87383	2.08536	0.156298	0.110717	-0.415634	0.317463	0.235255
rs6967633	0.000159398	0.720588	1.61041	-0.178806	-1.50706	-0.294991	-1.01586	-2.6008	0.652879	1.74962	-0.807282
rs26906	0.000159448	-0.0547187	-1.37977	1.4398	-1.66398	2.16321	-0.868815	0.911186	-1.39306	1.92213	0.990123
rs7068235	0.000159914	0.390748	-2.03475	-1.48188	0.652632	0.409792	-0.401475	-1.2962	1.24982	1.14615	-0.24953
rs145678890	0.000160264	0.396368	-1.21949	0.539912	1.32258	0.210808	0.283855	1.38067	-0.187566	1.12981	0.952013
rs79545982	0.000160335	0.405616	0.29988	-0.0752644	-0.95752	0.857091	-1.46925	1.27412	-0.568501	-0.839296	-1.91238
rs113718345	0.000160433	0.101234	-1.19358	-1.607	-1.72724	0.530253	-1.3538	1.61834	-0.613659	-0.392482	1.64775
rs75795256	0.000160688	-1.47139	-0.911588	-1.83148	-0.283629	0.837947	-0.7244	0.205172	0.276062	0.807562	-0.598339
rs115467874	0.000160905	-0.979651	-0.685102	0.393484	-0.259961	0.131921	0.640308	-0.196601	0.113243	0.750703	-1.67781
rs9372550	0.000161287	0.0880761	-0.57165	0.420484	0.0500243	0.725952	-0.309198	0.599895	-0.687709	0.734566	-0.0722506
rs71625480	0.000162082	-1.32636	0.225511	-0.294018	1.10691	0.130335	0.00295747	0.279882	0.757506	0.585546	-1.38071
rs4805931	0.000162174	-1.42946	0.0966464	-0.392161	-0.234824	-0.919554	-0.530918	1.7622	0.475254	0.738563	1.91559
rs7634947	0.000162201	0.320367	1.80505	-0.104984	0.0164904	1.65117	-3.07456	0.580467	1.17451	0.0878403	1.24404
rs544266755	0.000162627	-0.510011	0.799251	0.406933	0.735248	-0.347607	-1.97023	-0.741609	2.67393	-0.414238	0.380852
rs56152376	0.000162898	-0.63637	0.863519	-1.3238	-1.033	0.543548	0.802592	-1.08907	0.299739	0.610217	0.479659
rs73191831	0.000163614	0.112981	-0.886504	-0.328008	0.144169	0.0580558	0.516709	1.70997	0.068877	0.522178	-0.29605
rs11089750	0.000163712	0.953399	-0.184511	-0.337611	-1.21705	0.771139	0.618984	-1.78471	-1.28297	-0.981361	-0.864257
rs17619647	0.00016383	1.13676	-0.759787	0.3112	-2.05065	0.944264	-0.357818	0.191586	-1.84049	0.734965	-0.788077
rs2963738	0.000163891	1.51099	1.13372	1.04593	-2.46298	0.0424811	0.417861	-2.01993	-0.516197	0.963621	0.291314
rs9874247	0.00016408	-1.77256	-0.77196	0.35796	0.65259	-0.857753	1.04468	-0.673038	-0.608812	0.572104	0.402192
rs6600367	0.000164108	-0.0827655	0.0277127	0.31213	-0.0952049	-1.27733	-0.0519537	-0.770796	0.223526	0.590766	2.38621
rs62284549	0.000164817	0.405458	-0.112588	-0.90256	0.399988	-0.723725	0.444594	0.777632	1.95376	-0.934616	-0.868252
rs41290468	0.000165282	0.72411	-0.293211	1.15694	-1.24459	1.26306	0.295901	0.324521	1.31196	-1.21629	-0.677498
rs7678685	0.000165293	-2.69825	0.204994	-0.80475	0.918495	1.10162	0.110985	0.308905	0.980547	0.138788	0.408357
rs4788811	0.000165355	-2.40173	0.609761	-0.205526	0.00606395	1.19588	-0.936416	0.556349	0.943268	0.739058	-0.0182991
rs9369412	0.000165488	-0.321212	1.42951	-2.07693	1.19944	-1.71997	0.607715	-0.50509	0.720082	1.30324	0.340966
rs303817	0.000165803	0.472199	-1.15009	-1.24834	1.20098	-0.705619	0.787436	-0.965683	-0.0523095	-0.089582	0.744135
rs11575134	0.000165875	-0.860426	-0.278192	0.292705	-0.0442435	2.93404	-0.915188	-1.08118	-0.771525	-0.755777	0.0808275
rs76834158	0.000166003	2.91767	-1.20674	0.891255	-0.967995	-0.383239	2.39828	-1.58378	-0.800888	0.0915381	0.0586664
rs10448264	0.000166031	-0.634968	0.196736	0.034038	-0.490722	1.37188	-0.842513	0.446139	-1.41538	-0.33849	0.378432
rs130903	0.000166063	1.11123	-0.101436	0.645592	-0.656872	0.748563	1.50765	-0.665653	0.728109	1.24487	0.102255
rs522089	0.000166078	-0.916641	-0.677755	-0.730233	-0.288464	-0.0539046	-0.209477	0.0653767	0.813617	-1.34269	1.46892
rs2268169	0.000167053	0.470763	1.47849	0.944929	0.353127	0.136258	-0.639836	-0.307674	1.08331	-1.65485	0.504087
rs1147372	0.000167245	-0.424376	-0.0365855	0.209027	-0.943433	0.376823	0.215191	1.31486	-1.25622	0.307143	-0.963122
rs78865021	0.000167804	0.659216	-1.1292	-0.199165	-1.0588	1.6615	-0.339676	-0.0667449	-0.17911	0.164447	-0.0838736
rs76777079	0.000167884	-1.44481	-0.246637	1.48818	-0.0471317	1.43091	0.195017	1.42999	1.2958	-0.347085	2.36794
rs141065134	0.000168019	0.758897	0.0164928	1.38157	0.266599	-0.708464	0.402409	-1.68137	-0.197694	0.057107	-0.79209
rs2210929	0.000168065	0.700557	-0.201455	-1.0438	1.45395	0.600791	0.378234	-1.52321	2.49548	0.277281	-1.83745
rs2219698	0.000168117	0.746722	0.28556	-0.393795	-1.31215	0.988594	-0.0169426	-0.513546	-0.174457	0.433974	0.715818
rs144397013	0.00016816	2.26015	0.550695	0.243108	0.63933	-0.0931051	0.101615	-0.448127	-0.773995	0.0278858	-0.900619
rs80244763	0.000168208	0.0287539	-1.14977	0.716858	0.589184	2.22974	-0.75013	-0.200884	0.453593	0.299215	-0.551013
rs17463708	0.000168385	-1.46876	-1.12702	0.0844458	-0.440696	0.18504	-0.293015	1.45945	-0.829081	-0.787817	0.248647
rs75798750	0.000168633	1.11994	-0.345752	0.865291	1.6364	0.0640861	0.110417	0.40243	0.126428	0.0977408	-1.51563
rs77029822	0.000168816	-0.712817	-0.143506	-1.08031	1.20271	0.898358	0.0682179	-0.359152	0.180381	-0.0471796	0.14264
rs12997387	0.000169252	-0.346858	-0.293997	-1.27118	1.25756	1.30339	0.817762	0.200884	-0.98426	-0.344078	-1.04483
rs35814017	0.000169463	0.81755	1.13724	0.605262	0.00995443	1.1082	-0.410283	-1.32281	0.341379	-0.420905	0.0449685
rs7218599	0.000169706	-0.456705	-1.97144	-1.30091	0.854302	0.299865	1.78164	-0.394867	-0.856879	-0.54124	-3.32466
rs440014	0.000169888	-0.718408	1.68381	-0.121305	-1.53628	1.23242	-1.50599	0.101094	-0.0442121	-0.386179	0.314396
rs1713476	0.000169895	1.03882	0.772594	-0.223749	-1.26713	2.70146	-1.30525	-0.836115	1.62535	-0.110233	0.198236
rs114415191	0.000170107	-0.464341	2.2893	-0.535368	1.14798	-0.0599664	-1.99353	0.134169	0.960663	-0.222976	-0.303906
rs11877743	0.000170249	0.656661	0.437464	-0.263813	-0.473087	1.24602	-0.605621	-0.84534	-1.0331	1.10052	-0.0827138
rs1668135	0.000170639	0.507283	-0.573288	0.0933076	0.27202	-1.50228	-0.0958958	-0.434356	1.1968	0.223014	0.917527
rs79333383	0.000170794	0.938923	0.617006	-1.4512	-1.08003	0.242762	-1.11847	0.340261	0.766372	-0.0408832	0.49776
rs12949342	0.00017091	-0.0394243	-1.16008	1.00256	-1.52113	-1.39509	-1.06704	1.60108	-1.59511	-0.224973	1.26386
rs2531373	0.000171122	1.3234	1.60721	-0.853687	-0.362058	0.00340767	-0.672231	-0.350837	1.45361	0.0730941	-0.0484293
rs2381932	0.000171241	-0.431989	2.97022	0.313415	0.952612	-0.291965	-1.61126	-1.28231	-0.691662	-2.17679	-0.102994
rs268134	0.000171623	0.881464	1.37161	2.16549	0.581566	-0.983526	-1.5605	-2.11511	-0.542312	1.70927	1.49309
rs921952	0.000171714	-0.4532	-0.408249	0.908665	-0.338461	-0.254669	0.0588798	-0.104622	1.1893	0.75079	-0.164777
rs507641	0.000171854	0.338966	-1.11831	-0.0827575	-1.03469	0.701763	1.28397	0.508083	-0.168633	0.336452	-0.104621
rs202100346	0.00017205	1.20274	0.0127979	0.675808	-0.713693	-1.14277	1.25234	-0.589939	1.38813	2.00743	-0.633014
rs4042962	0.000172178	0.798662	-0.113105	-1.4907	-1.67827	2.38156	1.44437	-0.307035	0.0118467	-0.945783	0.221743
rs140925531	0.000172215	-0.63665	1.48617	2.65765	0.727923	0.719167	-0.190937	-1.21511	-0.558728	0.47584	1.08208
rs6537401	0.000172646	-0.956325	-0.830305	1.86978	0.118148	-0.75231	-0.0938138	1.7629	0.0821066	0.620788	2.4975
rs10832085	0.00017281	-1.58401	-1.83294	-1.10898	1.58777	0.585868	1.20039	0.0672549	0.511076	0.100845	0.817925
rs1784772	0.000172963	-0.349936	0.523434	0.797908	-0.110179	0.184495	-1.00919	-1.69026	0.213734	-1.43227	-0.212698
rs151144931	0.000173071	0.262325	-0.695548	-0.634251	0.833741	0.581268	-0.172236	1.44546	1.69626	0.0792868	0.843733
rs8058468	0.000173879	0.420885	0.379058	-0.110706	-0.748725	-0.0565918	-1.57307	0.825927	0.556635	-0.587721	0.992149
rs7796370	0.000173942	-0.354175	-0.567035	0.90855	1.83748	1.13592	-0.119465	-0.637703	-0.647244	-0.327036	-1.26654
rs1352400	0.00017409	0.388886	-0.62617	1.71934	1.28595	-0.668813	0.0923327	1.06795	-1.80095	0.13816	0.778848
rs73973277	0.000174368	-0.240106	-2.11705	0.0873493	2.10002	0.261272	0.419553	0.705882	-2.04614	1.52649	0.657581
rs16878941	0.000174538	0.467482	-1.06998	-0.565813	1.05363	-0.0363548	-0.0373497	1.07801	-0.569777	-0.161081	-0.690712
rs6507351	0.000174561	-1.8872	1.21672	-2.01777	-0.888052	-0.641261	-0.817906	0.2	-0.36915	0.19355	-0.268936
rs117213046	0.000174589	0.0012338	-0.211374	0.158817	-0.0459449	1.31122	-1.08962	-0.0136548	1.06544	-0.702759	0.220004
rs3793482	0.000174623	1.27159	0.218307	1.573	-0.485584	0.824802	0.190306	-0.024781	0.249383	-0.716644	1.37401
rs56127917	0.000174808	2.56232	0.570407	-1.04692	-0.486518	-1.01572	1.71774	-3.88613	-0.909225	1.3047	1.37091
rs7572256	0.000175188	-1.70149	0.823147	-0.580295	1.46039	1.0221	0.159588	-1.19199	0.768586	1.55256	-0.290126
rs530963	0.000175301	0.269277	0.800525	1.15809	1.17378	-0.34228	0.0665522	-0.473549	0.204359	-0.587198	0.637989
rs7543975	0.000175317	-0.0749488	0.401004	-0.122253	1.84533	0.309813	-0.912919	-2.58732	1.60617	0.61721	-1.88155
rs2048246	0.000175391	0.126444	-2.01473	1.81015	-1.24088	0.741797	0.877235	1.22721	-2.57869	-0.0989187	-0.251141
rs72664074	0.000175436	-0.161713	-0.252837	-0.967455	-1.91998	-2.04516	0.637703	0.8317	-0.168298	-0.342067	1.35587
rs117385185	0.000175542	0.874151	0.0681066	-1.55218	0.227675	1.73022	0.644924	-1.02814	-1.64659	-1.14302	-2.52284
rs9649040	0.000175672	0.183261	-0.756277	0.423519	0.857492	0.307246	-1.22625	-0.615374	-0.310973	1.20541	0.661989
rs7598434	0.000175945	-0.164253	-0.936925	-1.33734	-0.621429	-0.480036	-0.272927	-0.0622935	-0.0569518	-0.175761	-0.88182
rs35501813	0.000176032	0.475992	1.10104	0.141618	-0.682173	-0.959781	-1.01755	0.960738	-0.896557	-0.886798	0.365346
rs71426790	0.000176234	-0.185833	-0.625015	-1.4634	0.024641	0.222639	-0.276099	-0.50933	-0.367493	-1.2719	0.0813324
rs11729638	0.000176491	0.0786535	-0.757634	1.91007	1.09825	-1.97735	-0.721865	-1.19292	-0.911336	1.25203	0.741168
rs114016694	0.000176981	-1.36489	-0.686636	0.763446	1.49617	1.31284	1.04237	-0.903162	1.21044	0.752354	-0.371313
rs62142436	0.000177005	-0.957855	-1.18193	0.307825	-0.159166	1.00737	-0.85774	-2.14631	0.828585	-0.444551	0.127623
rs12895646	0.000177088	-0.614359	0.940777	-0.181659	-0.927574	-0.971942	0.460169	-2.56485	1.05457	3.05392	-0.0860326
rs12782013	0.000177365	-0.541968	-0.857416	-0.470404	0.286684	0.950265	-1.54823	-1.62766	0.259393	-0.255975	-1.89214
rs10782645	0.000177415	-1.24135	0.576429	-0.845605	0.507482	3.01993	-1.64934	-0.748448	1.47066	0.48247	0.387955
rs62118469	0.000177426	-0.0557086	-0.12803	-0.552387	-0.523455	-1.49771	-1.24421	1.18091	-1.79245	-1.3391	0.445725
rs7237774	0.000177649	-0.0648912	0.0648962	1.2382	0.984233	1.51806	0.0617771	-0.382229	0.173917	-0.0550504	0.310108
rs686321	0.000177657	-0.846716	-1.08892	1.2482	1.87088	-0.479838	1.57602	-0.520451	0.726865	0.617655	-0.659161
rs11267290	0.000178328	1.10488	-0.798703	-1.39902	-1.14649	1.45914	0.492583	0.334554	0.62469	-0.317819	-1.16962
rs9438943	0.000178336	-0.69759	1.0347	-0.208818	-0.132159	-0.625796	-0.219775	-2.08351	0.821242	-0.23085	0.611609
rs17333446	0.000178385	-0.752043	0.267233	-0.436994	1.47044	0.504374	0.289602	-0.548394	0.822892	0.053789	0.518989
rs2057207	0.000178915	-0.140973	0.35558	-0.662739	-0.492845	-0.0941283	0.459985	-1.62258	0.714395	0.850004	-0.991248
rs1419437	0.000178925	0.845902	1.77139	0.819169	-0.73777	0.864543	0.791764	0.419556	2.65708	1.30663	1.63945
rs7334449	0.000178958	-1.39032	-1.6801	-0.573171	-0.174294	0.29147	1.32799	1.0254	0.410586	-0.208577	0.0545736
rs17808560	0.000179479	0.792991	-0.665492	-0.586745	-0.596809	-0.44721	1.3607	1.8385	-1.18454	-0.618179	1.46932
rs10967540	0.000179599	-1.51312	1.15689	-0.0230421	-1.38362	0.990512	-0.217525	0.363188	0.597238	0.392926	-0.687491
rs8059869	0.00017987	-0.772575	0.393664	-0.25216	-0.532499	2.20716	0.124215	1.90555	-1.03675	1.50573	0.51033
rs11892206	0.000180087	1.26917	-0.387125	-0.0923716	0.274863	0.189805	-0.969258	0.267526	0.393987	0.101622	1.35586
rs2780623	0.00018034	-0.893427	0.739411	-0.869511	-0.191713	0.180733	1.7446	-1.612	0.986095	-0.802163	-2.39488
rs12131331	0.000180949	1.18261	-1.96132	1.83123	-0.591914	-1.40051	1.78101	1.34597	-0.859778	-0.0596437	0.363942
rs187787896	0.000180972	-0.555719	-0.0947593	0.438214	-0.425568	0.420384	-0.737572	0.461586	0.562645	1.63821	0.297004
rs289864	0.000181124	1.97197	-1.82757	2.08176	-1.95353	0.514039	1.19927	-0.496922	-0.801931	1.17111	2.40479
rs35070486	0.000181355	0.175272	-1.46415	-0.222965	0.0055985	0.264254	0.82862	-0.212771	0.355334	-1.19506	-0.424178
rs116464256	0.000181367	-0.0849534	0.257463	1.05165	-0.563598	0.592414	0.0674556	1.0172	-1.06733	-0.52497	1.02338
rs5779992	0.000181691	-2.18702	0.542547	1.05559	0.273276	0.979649	1.22109	0.319703	1.30818	0.955609	-0.961943
rs59521712	0.000181761	0.591095	0.338677	0.398075	-0.62567	-1.35849	0.14098	-0.624248	-1.56048	0.404887	0.562781
rs4766972	0.000183264	0.0927035	-0.377899	-1.33468	-1.09745	1.17613	-0.0855429	0.436847	-1.54746	0.108252	0.245279
rs72964802	0.000183798	2.36986	-0.867373	0.0139434	0.163467	-0.387074	0.821084	0.268486	-0.50224	0.0196847	0.0199906
rs9477558	0.000184301	0.66569	-2.12904	-0.622861	0.65383	0.290232	2.1817	1.18951	-0.347097	-0.110393	-1.23857
rs1326970	0.000184339	1.34767	-0.923979	-0.929572	-1.15862	0.366627	-0.00354648	-0.619854	-1.75472	-0.615983	1.30725
rs1445476	0.000184559	1.45955	0.829736	-1.6381	-2.1481	0.757497	-0.135626	1.25263	-1.31716	0.108295	0.249434
rs13159123	0.000185958	-1.7817	2.69162	-2.32586	-0.968136	-0.167446	-1.87223	-0.63539	-0.0650088	-1.28192	0.734901
rs9901552	0.000186186	-0.662984	0.976837	-0.537617	-1.75674	-0.359347	-0.608391	1.13566	1.24932	1.23935	0.650874
rs1363291	0.000186209	1.65093	0.186409	2.66899	4.36954	0.402375	1.32802	-8.90366	-0.718959	4.16566	-2.11151
rs548954962	0.00018627	1.09221	0.613207	0.462313	-0.728143	-0.268219	-0.228585	0.0079582	0.129079	0.640908	0.186305
rs138017292	0.000186384	-1.10617	1.66879	-2.0834	0.569431	-0.422281	1.02622	0.753164	0.437288	-0.612675	-0.568638
rs141522902	0.00018646	-0.403713	-0.500376	0.526259	-0.0315992	-1.6339	0.302474	0.0384199	0.216291	0.125533	0.390633
rs73356099	0.000187616	-0.171734	-0.600484	0.78063	1.13658	-0.00263065	0.961275	-0.947525	-1.05631	0.712224	-1.12579
rs12249944	0.000188218	-1.36477	-0.543337	-0.998992	0.0846693	-0.533123	1.34992	-0.24647	-0.17406	0.488229	0.115869
rs75486921	0.000188506	0.0151032	0.325594	1.09735	-1.08299	-0.86308	1.82667	-0.280434	-2.37126	1.0619	0.39714
rs4141805	0.000188525	-1.77036	0.969674	-1.57409	1.70944	-1.25195	-2.60706	1.70475	0.723207	0.260658	-0.079233
rs6806299	0.000188582	-0.914993	-1.40255	0.0748186	0.659232	1.39613	0.0187634	0.524314	0.994928	-0.870352	1.70386
rs872768	0.0001886	0.555609	-0.266966	-0.379609	0.487311	-1.38945	-0.615444	2.62918	0.0917312	-0.253646	0.377055
rs60458198	0.000189003	-0.392892	-1.62719	-0.0695896	0.149778	0.0416658	1.27243	0.604301	-1.83456	-1.38511	0.176984
rs1510893	0.000189488	-0.82198	1.26388	-1.52792	-0.145714	-1.32581	-0.518339	0.2516	0.299732	0.255614	0.430098
rs71455629	0.000189533	0.300962	-0.00158445	-0.979683	-0.0189363	1.69012	-0.963528	0.0918126	0.865927	-0.453235	0.205701
rs4586906	0.000189584	0.249409	-0.346356	-0.159746	-0.312947	0.675274	-1.03346	-0.303504	0.397133	-2.23471	1.02099
rs41289618	0.000189598	-1.71418	-0.423683	-0.732743	-0.967468	1.18522	0.183998	-1.31416	-0.949258	0.275448	1.16057
rs74125997	0.000189661	-0.407941	1.34884	0.0507528	-0.577515	-0.174583	-0.599134	1.36861	-1.3136	1.35757	0.511574
rs200720331	0.000189665	-1.39674	0.628199	-3.28093	2.24508	1.26852	0.570235	2.47424	-0.207444	-1.9327	-1.39379
rs72929951	0.000189923	0.43616	1.69907	-0.180239	-1.37131	0.314667	-0.753043	-0.809511	0.599917	0.733843	1.50573
rs6728766	0.000189964	0.818037	-0.602242	-0.39733	-0.0713454	-0.368418	-1.29466	0.0893923	-2.18323	-0.522061	-0.0306009
rs147153287	0.000190347	-1.08705	0.301003	0.7359	0.313744	1.11875	0.545112	0.0466704	0.690556	0.942886	1.70065
rs12460646	0.00019065	-1.50219	-1.18907	-2.20013	0.766662	0.521332	-0.994187	0.111352	0.542737	0.514558	-0.775605
rs416240	0.000190956	0.711574	0.211703	0.532887	-0.801708	-0.0931447	-1.46007	-0.140796	-0.364716	-0.368435	-0.0209727
rs76920004	0.000190984	-0.781363	-0.956428	0.73782	-0.20302	-0.116829	0.72196	0.332574	0.854781	-0.390457	-0.00179023
rs10760595	0.000191223	-0.847828	0.761167	-0.548514	0.113368	-1.39608	-0.175743	0.384247	-0.100077	-1.2402	-1.71821
rs144152836	0.000191343	0.797393	-0.468592	-1.75706	0.469681	1.18602	-0.426097	1.00497	-0.172367	-0.684067	-2.04176
rs2858063	0.000191606	-0.600095	-0.0910136	0.984656	-0.00098715	-0.44511	0.457457	-0.0493423	-0.913631	-0.0202743	-0.978516
rs13126026	0.000191649	0.592864	-0.614879	0.657779	0.225092	-0.607044	1.87835	0.457525	-1.03299	0.997114	-0.164789
rs35715350	0.000191874	0.25637	0.11855	-0.844998	1.06306	0.58479	1.11642	-0.111246	2.20758	0.436255	-1.90533
rs12426173	0.000191949	0.0557149	-1.33443	0.886397	0.757425	1.34213	0.0250269	-2.0512	-0.289783	1.96857	1.14623
rs6944335	0.000192273	0.949108	0.283417	0.239544	-0.856241	-1.26641	-0.693383	-0.498774	-0.129296	-0.214341	0.0400388
rs34845616	0.000192285	-0.0997872	-0.792108	-1.16065	0.150675	0.0672867	-0.285995	0.960007	1.13571	-0.453084	0.981047
rs2071357	0.000192332	-2.19746	-0.431079	0.573719	1.22392	-1.14456	0.109301	0.0785046	-0.996526	-0.199667	-0.819545
rs117566982	0.00019238	-0.633121	1.03027	1.22713	-0.81891	-1.00488	-0.778409	0.332962	-0.664807	-0.146725	1.19909
rs35222472	0.000192521	-0.27543	-0.175964	0.263203	-0.452443	1.3975	0.233736	1.29217	0.906687	-0.890846	0.0319996
rs921447	0.000192689	1.20889	-0.81776	0.234485	-1.31317	0.70149	-0.411511	1.25837	-0.287198	1.04904	0.0219005
rs259642	0.000192933	1.40349	0.596013	-1.63458	0.701754	0.22946	-1.34593	-1.06431	1.11406	0.370648	0.453903
rs2665921	0.00019352	-0.746017	-1.35532	0.0868268	2.2555	0.353204	1.15807	-0.279416	-0.167606	1.26084	-1.46363
rs531601924	0.000193949	0.168357	-0.338125	1.04069	0.163324	-0.0720261	-0.00403705	-0.372012	-1.5729	1.37178	0.282195
rs58286995	0.000194214	0.000560261	0.670667	0.0745063	0.584387	0.546151	0.809051	-0.536403	1.3742	1.53422	1.20293
rs2035361	0.000194356	0.114834	-2.60149	1.24869	0.963386	0.880417	0.345838	-0.25344	-0.624569	-0.633523	-0.303589
rs112329949	0.000194615	-1.52839	-1.22699	0.773476	1.46908	-1.72304	-0.34543	-0.533854	-1.64474	0.0593613	0.77206
rs138038758	0.000194943	-0.0569399	1.13119	0.446442	-0.253248	1.28927	-0.351736	1.7001	-1.08546	-1.50117	-0.00767739
rs540102531	0.000195042	-1.46847	0.0980421	-0.0226115	0.0206168	-1.24152	-1.04952	1.04196	1.806	0.087402	0.733748
rs12043922	0.000195286	-1.8299	2.36794	0.160537	0.878871	1.58939	-1.25839	-0.289597	1.30602	1.43785	0.337656
rs10900738	0.000195623	-0.387846	-0.53845	-0.547614	0.247756	1.16398	-0.0482253	1.86197	1.50731	-0.220711	-0.558488
rs76176710	0.000195653	-0.854297	1.28258	0.317935	0.708308	-1.04926	0.697877	-1.04121	-0.690205	-0.0688733	0.0275988
rs339392	0.000195785	-0.452916	-0.389443	-0.686089	2.10566	-1.5565	0.388005	-0.216812	0.827647	1.00037	-0.515491
rs34744049	0.000195903	2.77893	-0.827707	-0.024676	-1.23067	2.41696	0.388358	-1.5661	0.0119849	-0.176757	-0.373537
rs505699	0.000195946	-0.717848	0.0412885	0.805403	0.279294	0.825816	-0.109747	0.624018	1.29542	0.501241	-0.444826
rs1129171	0.000196532	0.0200603	-1.12331	-1.17182	-1.66838	-1.04844	0.394367	-0.727108	0.101232	-0.207208	-1.52733
rs72874671	0.000196544	0.749129	-1.28611	0.181644	-0.262992	-0.314912	1.63563	1.13113	0.931778	-0.672523	0.150422
rs1426878	0.000196684	1.0788	-0.49857	1.07786	-0.363362	-0.0805978	0.647984	-0.558335	0.348429	-0.11338	-0.74024
rs563593800	0.000196819	-0.0323256	-0.00401077	-0.079409	-0.400438	-1.0367	0.812062	0.24429	-1.10428	-0.553809	-1.77597
rs71539828	0.000196926	-0.857448	-0.482657	-0.578823	1.13819	-0.501324	-0.474903	0.106598	0.361366	-0.467994	-1.20291
rs61844162	0.000196995	1.25117	1.93768	-0.91497	-0.351401	-1.4202	-1.17822	-0.0954757	0.846922	-0.306495	0.338662
rs6803518	0.000197139	-0.486755	0.356985	-1.73761	-0.439776	1.66786	-0.170768	1.21875	-0.375514	1.08985	1.3552
rs117212795	0.000197194	-0.302226	-0.809597	-0.319833	0.515363	-0.751581	1.26313	-0.691466	-0.848228	-1.26279	0.164229
rs146670930	0.000197319	-0.895047	0.32916	-0.575272	0.538683	-1.15523	0.23403	0.45766	1.52978	0.323335	0.441233
rs150917	0.000197521	1.67824	0.462872	1.32877	-1.41201	1.14169	-0.68297	-1.31127	-0.00662397	-0.837288	1.74138
rs72940630	0.000197544	-0.340273	-0.192201	0.376443	1.05969	0.951297	-0.087729	-0.818059	0.320057	-0.849682	-0.273656
rs2743239	0.000197652	0.250676	0.0547404	-0.309449	-2.48326	0.531096	-0.0044753	-0.462844	-1.79244	0.0140193	1.93144
rs148311911	0.000197989	-1.64912	-0.795761	-1.71311	0.607994	1.04882	1.67174	0.429856	-0.655609	-0.942005	-0.817377
rs11054502	0.000198058	0.478321	1.94011	2.52626	-0.629732	-0.129885	-0.113342	-0.0344715	-0.689479	-0.25166	0.22359
rs13268710	0.000199249	0.508688	0.916127	0.839302	0.909647	-0.28353	-0.468806	1.15619	-0.475768	2.28833	2.11303
rs7520252	0.000199405	-0.0671592	-0.239947	0.29047	0.341326	-1.63907	-0.00517015	-0.662353	0.119624	0.0971663	0.757469
rs1260402	0.000199683	-0.061803	0.888313	1.38986	-2.44919	0.637802	-0.968438	-0.278741	0.787403	0.864116	1.73108
rs76026556	0.000199735	1.746	-0.219192	0.747568	0.217898	0.369281	0.847941	-0.00817049	-0.241875	-0.778778	0.277152
rs1846991	0.00019989	-0.869008	-1.48662	-0.533473	-0.87054	0.839578	1.0358	-0.460318	-0.70633	1.02235	-1.3099
rs12517958	0.000199899	-2.09058	-1.13937	-1.16499	-0.0160748	-1.42379	0.876761	0.761553	-0.326227	0.44819	-0.989386
rs11410198	0.00020007	1.10976	-0.177699	0.65978	0.420644	-0.569845	-0.327603	-0.418106	0.820565	0.195195	0.380489
rs72881237	0.00020023	-2.69924	-0.253871	0.5458	1.31448	0.936924	0.927257	0.864176	-1.29277	-1.00742	0.950657
rs4726562	0.000200608	-0.377407	-1.24326	1.42545	1.54888	0.694947	0.979917	0.105343	-1.15289	-1.08812	-1.35923
rs11925688	0.000200659	1.49114	-0.598397	-1.50591	-2.50632	1.62426	0.38489	-1.45558	-1.43958	0.818882	0.851492
rs28673290	0.000200927	-0.415685	-2.26347	1.35935	0.231952	-0.542868	-1.4125	1.40448	-1.03617	-0.750328	-0.550811
rs140422588	0.000201032	-0.206435	-1.07414	0.10262	-0.860242	1.21171	1.48509	-0.955899	-0.25068	-0.00354162	-0.737342
rs7486874	0.000201554	-2.98624	-0.613846	-0.418731	1.22703	2.07573	-1.47712	0.592824	1.37239	0.0719784	0.833852
rs6565253	0.000201885	0.100964	0.422282	0.0668982	-0.594658	-0.301868	-0.170647	0.278042	-0.0141918	-1.096	1.20646
rs1450414	0.000201892	0.284645	0.653971	-1.28278	0.165908	-1.57363	0.0539471	0.49644	-0.498961	-1.02063	0.442316
rs112416568	0.000202063	1.61085	0.611072	0.138311	-1.6223	-1.39484	-0.770358	-0.965594	-1.3475	0.037976	0.615282
rs9834686	0.00020254	-0.110356	-1.0396	0.370821	0.238273	-0.361059	0.433077	0.0333493	1.03327	0.414128	1.37401
rs78535283	0.000202602	0.774918	-1.8511	-0.0916383	-0.0188005	-0.389322	0.724682	-0.69192	-0.535731	0.476309	0.0952678
rs142142692	0.000202627	-0.703904	-2.28463	2.15301	-0.32058	-0.487851	0.0391207	0.682406	-0.0678789	-0.113939	-0.420175
rs11630559	0.00020266	-0.030077	0.892999	-0.780745	0.152722	0.124162	1.31855	0.723781	-0.404928	0.653668	-1.1751
rs3747608	0.000203266	0.55199	-0.285048	1.40751	-1.28067	0.510078	0.321275	-0.156661	0.505987	-0.114903	0.149292
rs551950451	0.0002034	0.417135	0.194216	-0.333711	-0.575395	-1.68354	-0.614402	1.06713	-2.06787	0.231615	0.699172
rs12031763	0.000203493	-1.03262	0.792058	-1.20056	0.446619	1.37599	-0.00322711	-0.962187	0.457676	-0.287033	-0.191667
rs7909828	0.000204018	-0.0897364	0.374609	1.62149	-1.00772	-0.128889	0.605294	-0.228262	-1.18675	0.864703	0.120143
rs2785788	0.000204387	0.871872	0.567382	-1.47568	-1.56021	-0.557013	-1.67496	-1.10944	-0.0619192	-0.718206	0.907959
rs3812080	0.000204459	-0.764563	-0.982811	0.575161	0.606724	2.47498	-1.60439	0.572433	1.06341	0.00274918	0.590168
rs3411	0.000204578	-0.964526	0.565752	1.76461	1.22208	0.392	-0.544194	-1.20205	-0.702261	1.17251	0.334673
rs372064793	0.000204716	-0.104743	0.122461	-2.19381	0.348348	1.16974	-0.587024	1.85105	-0.371606	-0.55204	0.36669
rs17502969	0.000205468	0.276853	-2.51793	0.0713263	-0.324024	1.28088	0.46362	0.815697	-0.733054	0.327178	-1.14374
rs62033639	0.00020582	-0.618546	1.09955	-0.68151	-2.01829	-2.24107	0.510354	-0.92397	0.89671	0.701441	-0.221666
rs2570804	0.00020594	0.755896	1.292	0.437466	-1.74487	-0.909874	1.09963	-0.229861	1.11154	-0.681554	-0.862978
rs8082842	0.000206048	-0.962792	0.546194	-0.745186	-2.27118	0.465579	-0.731622	0.572567	0.466622	-0.0347284	0.891178
rs12326462	0.000206486	-1.09599	2.08086	1.06056	0.463787	-1.13001	0.6309	0.251491	1.57055	-0.639003	-0.55773
rs566673	0.000206661	-0.435283	-1.37074	0.528622	-0.042415	-0.428451	1.11981	-1.119	-2.11586	1.24482	-1.01131
rs79646367	0.000207343	0.802907	-0.584553	0.496095	0.354169	-0.346224	0.845529	-1.51059	-0.617333	1.66416	-0.0244232
rs7743259	0.000208039	-0.865493	-0.265364	-1.20348	1.1143	1.858	-0.94352	0.08164	-2.5656	-0.847508	0.759112
rs6591483	0.000208055	-0.0121922	-1.14626	-1.10887	0.321485	1.00869	-1.41031	1.22737	1.82119	-0.586145	1.85982
rs9897504	0.000208314	0.496482	1.97918	1.33794	-1.31185	-0.519457	0.210279	-1.99413	-0.468213	-1.86764	0.202147
rs3793591	0.000208327	0.860699	1.38706	-1.4116	-0.653997	-1.66742	-0.238848	-1.45766	-0.466886	0.872133	0.449731
rs6978241	0.000208613	0.115314	-1.2653	1.28616	0.113514	-1.07822	0.247999	-0.42495	1.3733	1.51205	-0.624704
rs2924602	0.000208932	-0.240198	-1.07829	0.739901	0.555607	0.030641	0.824448	-0.303483	-0.174264	-0.437713	-0.694622
rs4962647	0.000209982	0.825514	0.0632061	-0.633009	0.62778	-0.585224	-0.536325	0.00325603	-1.21175	0.679143	0.144456
rs112435880	0.000210077	0.24406	-0.504282	0.433039	1.47317	1.63392	-0.593303	0.355555	1.23133	-1.63376	0.291736
rs145485557	0.00021087	-2.7994	0.897894	0.264742	1.60849	-0.353773	-1.10648	-0.334422	0.959047	0.369438	0.59071
rs116183673	0.0002113	1.02118	0.0997449	0.185275	0.7351	0.153173	0.650324	-0.38571	0.0847314	-0.258481	-1.98921
rs1995919	0.000211513	-0.503084	-0.83397	0.808289	-0.254503	0.347778	0.912487	-1.17312	0.747562	0.566473	0.00422713
rs34012766	0.000211643	0.100048	0.650867	-0.846844	-0.826831	1.17435	1.05609	0.492358	0.0635343	0.768353	0.0157738
rs6589031	0.00021184	0.183835	-2.01415	0.28782	0.70041	1.14433	1.2295	-0.710543	-1.37592	0.901656	-1.98246
rs559390	0.000212085	1.14408	0.272028	-0.0860965	-0.400829	-0.996536	2.17911	1.22542	-0.0822427	0.251453	1.05887
rs17813162	0.000212221	0.280174	-0.464908	0.758149	0.807909	-0.150965	1.19728	-1.70231	0.127921	0.721497	-1.07588
rs10049478	0.000212319	-0.208181	2.06342	0.102815	0.297894	1.17686	-0.505696	-0.464552	0.363003	0.678142	0.394462
rs74551260	0.000212838	0.925645	1.4167	-1.53812	-0.609849	-0.801444	-0.382521	-0.426544	-0.357643	-0.974382	-0.925364
rs55894634	0.000213385	0.807872	-1.22715	-1.03761	0.999964	1.02983	0.911967	-0.399039	-0.969947	1.50466	-0.820311
rs143882536	0.000213398	-1.26603	-1.19554	0.215796	1.05815	0.583376	-0.336338	-0.147031	0.974724	0.286015	-0.723158
rs2211274	0.000213556	1.90558	-0.788986	0.671456	-0.349193	-0.251343	1.91697	-2.42629	-0.653663	0.384064	-2.00415
rs78925598	0.000213912	-0.337095	1.25821	0.367557	-0.450143	0.151673	-0.497156	-0.440534	0.553721	0.869816	1.20999
rs2015663	0.000214202	-0.951779	0.388479	0.763893	1.15699	0.190927	-2.3173	0.380744	1.4948	0.112772	0.772717
rs9516718	0.000214279	-1.4526	1.55541	-0.270809	0.39235	1.83479	1.3035	1.96125	1.60689	0.395775	0.130814
rs11752747	0.000214428	0.877435	0.305266	-0.119212	-0.733158	-0.131493	0.0717942	-3.07993	0.210227	-0.192068	-0.217805
rs138262316	0.000214611	-1.2569	-0.731186	0.197729	-0.380057	0.707511	0.0119003	0.328488	-1.14546	-1.53563	0.446208
rs61835060	0.000214638	0.100511	-0.108905	0.888673	0.704793	1.17371	-0.200932	0.535136	-0.272137	-0.347283	-0.126126
rs143600318	0.000215561	0.513549	1.67206	-0.867154	0.702486	-0.045574	0.371148	-2.70427	-0.446887	0.752748	0.435492
rs2051525	0.000216113	1.49684	-0.0600899	2.45427	-1.1798	-0.399836	0.0448206	-0.614633	-0.146975	0.559948	-0.603154
rs68039844	0.000216469	-0.931009	0.975681	0.234494	0.353626	1.31552	-0.46304	-1.39245	0.23036	0.0831886	-0.485864
rs556265360	0.000216753	0.0870589	-1.3042	0.612769	-1.23667	-1.48431	0.894952	0.196069	-1.51002	-0.791829	-0.283597
rs571891307	0.000216927	-0.611493	-0.710207	1.29882	1.22692	0.993715	-2.27559	-1.55922	-0.368773	-0.164866	-0.0995263
rs12041029	0.000217549	-1.17781	-0.730183	-0.916617	0.264949	-0.399166	0.496848	0.640039	0.423806	0.676019	-0.702647
rs73209080	0.000217869	-0.990521	0.838034	0.38815	0.798435	0.0215963	1.46199	-1.57066	1.15964	0.187699	-1.45547
rs7149097	0.00021788	1.8705	-1.18999	-0.290251	0.0452153	-1.20816	1.24563	-2.01075	-0.353006	2.1127	-0.242543
rs7308932	0.00021796	-0.038605	-0.0239504	-0.403383	0.787136	-0.658985	1.13113	-0.974286	-2.20598	1.27892	-0.593843
rs116278158	0.000218157	0.555862	-0.0902941	-0.462626	-1.261	0.915997	0.856705	-1.35094	0.691443	0.429147	0.549772
rs12055511	0.000218232	0.26214	-0.569011	-0.125214	0.357504	-0.274567	0.71842	1.1153	0.0303962	-0.219102	0.98802
rs4708627	0.000218248	-0.0265931	-0.338014	-0.978499	-1.23075	0.107608	-0.270956	0.0811702	-0.971914	1.21435	1.00845
rs420304	0.000218771	0.0895551	1.82807	-1.01315	-0.692534	0.275024	-2.06526	-0.55784	0.530204	-1.18918	0.178925
rs1400826	0.000219425	-0.827715	0.552012	0.214816	1.34574	-0.402466	0.576282	-0.66172	-0.953321	0.926158	-0.997931
rs10194425	0.000219557	0.551281	0.0614984	0.197679	-0.776512	-0.772624	-0.745474	0.203952	-1.6293	-0.683146	-1.65988
rs75951556	0.000219844	-1.64207	0.455831	-1.09415	1.14263	1.46906	-0.489469	-0.845258	0.431138	3.28475	0.106925
rs72958928	0.000220217	-0.358528	-0.204438	0.956123	0.981021	-1.91082	1.38097	1.16063	1.17598	0.931629	0.5449
rs2801850	0.000220558	0.00513559	1.30933	0.269721	-0.961231	1.25635	-0.160271	-0.458566	-0.184393	-1.12163	1.50942
rs5922837	0.000220674	-0.0107914	-2.52112	1.74098	0.30673	-0.131236	1.65449	0.549072	-0.743938	0.565838	1.17024
rs17666528	0.000220892	-2.09334	1.78113	-0.398184	1.80753	-0.109155	-1.35243	0.487551	0.219421	-0.470266	-1.92001
rs269554	0.000221291	1.36866	1.98619	0.233631	-0.64788	-0.714037	-1.29947	-0.797361	-0.198882	-0.541025	-1.07544
rs376607341	0.000221614	0.320178	-0.863206	3.22369	-0.064595	-0.31535	0.145932	0.309293	-1.78362	-0.0258593	-0.0496245
rs335234	0.000221834	0.0865815	-1.94799	-0.117335	-0.696529	-1.06906	0.717289	2.91033	0.261576	-0.925425	-0.813435
rs10926995	0.000222113	-0.801247	-0.559205	-2.55408	0.958636	1.57449	0.698405	-1.22898	1.81067	-1.28145	0.900106
rs13022057	0.000222256	-0.228213	0.258052	-1.54005	2.40224	0.431297	2.93342	-0.173435	0.602187	0.637225	-0.397217
rs4501355	0.000222621	1.11357	-0.708563	-0.115694	-0.948823	0.366614	1.49309	1.68059	0.0915614	1.26079	0.359557
rs4855927	0.000222694	0.694247	0.766557	-1.11016	-1.8967	0.401598	-0.626538	-0.739533	-0.00747215	-2.20964	0.651809
rs11798200	0.000222731	0.306214	0.160258	-0.51013	-0.841215	-0.210681	1.01347	-1.62784	-0.818747	0.041719	-0.523952
rs7783505	0.000223184	-0.128676	0.917385	1.21808	0.467479	0.0996114	-0.482739	-0.9083	-1.26367	-0.297767	1.02006
rs12493389	0.00022351	0.206454	-0.356327	-0.525647	-0.285788	-1.4316	-2.68122	1.8513	-0.785927	-0.980772	-1.5537
rs72750773	0.000223574	1.37547	1.72595	0.371203	-0.397498	-0.239057	-1.49923	1.18246	-0.600749	-0.438597	1.50979
rs76401236	0.000223687	0.323807	-0.216836	-0.203825	0.552825	0.689719	-1.44592	0.502964	-0.561956	-0.772386	-0.28122
rs10836380	0.000223932	-0.964515	1.20825	-0.474356	-1.24181	0.452029	0.280217	0.837327	0.441931	-0.44211	0.222604
rs9581975	0.000224111	-0.118654	0.171445	-0.406287	0.939411	-1.58652	-0.228656	-0.857093	-0.617826	-1.5307	0.412652
rs611935	0.000224538	-1.12451	-1.89012	-0.999077	0.111308	1.61193	1.00926	0.744118	0.0725208	-1.05978	-1.34922
rs2274151	0.000224673	-1.2358	-0.459545	0.909994	1.21304	-0.747101	2.27754	-1.28322	0.708463	0.353656	-1.16616
rs34979038	0.000224858	-0.637758	-0.425724	0.349797	1.14914	0.793915	-1.7946	1.59429	-0.998361	-1.2138	-0.489211
rs13119106	0.000225065	2.59767	-1.58425	1.41947	-2.01968	-0.29319	-0.249355	-0.149411	-0.450568	0.226354	-0.24548
rs7026619	0.000226408	-0.226565	-0.0722603	0.0839319	-0.693671	0.813611	1.74196	-1.20086	-1.15951	0.048259	0.481196
rs12160525	0.000226414	0.588283	0.361906	-1.97014	-0.394902	0.116954	-0.413693	-0.600834	1.03368	-0.367876	-1.64178
rs9896202	0.000226414	0.129564	0.572364	-0.8413	-0.131237	0.469038	1.7267	0.797044	0.97205	-0.723098	-2.30894
rs550423	0.00022738	0.25308	-0.574664	1.32564	1.24255	-0.932384	-0.0383323	1.75665	1.15092	-0.146411	0.528429
rs74784139	0.000227592	0.185964	1.99124	0.227138	-0.676733	-0.948464	-1.63362	-0.428926	1.0422	1.38725	2.03884
rs6807031	0.000227864	-1.4302	0.5755	-0.503385	0.759901	1.22777	1.69683	0.350808	0.11818	0.207057	-0.424677
rs58460134	0.000228184	-0.392424	0.7067	1.98887	0.445573	-0.0208847	-0.677553	-0.723009	1.4293	-0.774616	-0.792156
rs1978082	0.000228354	0.512828	-0.146686	2.03225	0.638792	0.263949	1.21274	0.496653	0.276401	-0.409814	-0.94838
rs6581895	0.000228656	-0.392986	-0.836777	1.29705	-0.80982	0.131035	-0.11086	0.95526	-0.376261	0.0486729	-0.285387
rs56023496	0.000228825	-2.41781	1.08735	-1.01964	2.88647	2.3061	1.2115	-1.02394	0.617687	1.11417	-1.23854
rs11109833	0.000228977	-0.131292	0.306534	-0.707265	0.828911	0.491348	0.551775	0.703581	-0.582572	-0.943291	-0.00791905
rs11776538	0.000228991	0.511449	0.00831032	-0.222677	-0.586121	0.028953	0.399038	1.64859	-1.95779	-0.788664	0.11903
rs7640424	0.00023037	-0.42461	-0.246275	1.72834	0.733659	-1.19872	-0.0100625	-0.0141855	-0.402143	0.456404	-0.852637
rs117850193	0.000230792	-0.123034	0.345341	0.759518	1.54166	1.99332	-0.280946	-0.0621782	-2.41437	-2.34028	0.797853
rs6799400	0.00023133	-0.31017	-0.145461	-1.00459	-0.760578	0.936708	-0.689194	-0.127818	1.27592	1.09025	1.79268
rs17007397	0.000231977	0.800287	1.17556	-0.0684438	0.375656	-1.02835	-1.34903	-0.44896	0.580779	-0.57998	1.95471
rs1155697	0.00023198	0.0120738	-1.02346	-0.381767	-0.573257	0.606777	-1.08087	2.68905	0.973157	-0.827005	1.11548
rs35096181	0.00023245	-3.77709	-0.315688	0.124021	1.25847	-1.50979	-0.567265	1.58547	0.585582	0.0301725	0.776896
rs6804570	0.000232594	1.27415	0.111193	-1.72208	-1.10231	-0.734544	-1.24638	1.23965	-0.183839	-0.963116	-0.01022
rs7061770	0.000232603	0.244224	0.652722	-1.60743	1.4926	-0.057144	-0.656593	-1.83111	1.28347	-0.0918806	-1.06322
rs570544332	0.000233197	0.872451	0.00992109	2.04373	0.895289	-0.717757	-0.432755	0.302893	-1.60839	1.5815	1.19332
rs2474729	0.000233526	2.47451	0.76681	-1.1206	-2.79003	0.400198	-0.361031	-2.28139	-1.24815	-2.10317	1.21478
rs5886828	0.000233694	-0.474327	-0.348658	0.387936	0.2056	0.00414495	-0.0863312	-0.257076	-1.12388	0.512875	0.970967
rs11992651	0.000234019	-0.338292	-0.751057	-0.266866	-0.82253	2.76891	-0.183949	1.9356	-0.1159	1.71769	0.637239
rs1327486	0.000234059	1.33687	0.126368	-0.240602	-1.26881	-1.17785	-0.614703	0.154214	0.0624713	-0.883464	-1.00856
rs145669590	0.000234095	0.177926	-0.739044	0.0756323	0.289692	-0.818368	0.834594	0.0831688	-0.514765	0.849548	-0.737104
rs9469918	0.000234294	-1.00387	3.898	2.80714	0.999025	-3.45841	-1.809	-1.76171	0.816477	-2.37249	0.81025
rs77568065	0.000234882	-0.432481	1.364	0.497367	0.174269	-0.479872	-1.48199	-0.0347176	-1.00024	-2.27146	0.239117
rs9445262	0.000235085	1.34891	-0.465463	0.489503	-1.22175	-0.741425	0.334011	1.7063	0.790005	-0.192798	1.82128
rs2218786	0.000235336	0.690726	-0.126899	0.77538	0.353657	0.494624	-0.971273	-0.651295	-0.907585	-0.638248	0.439662
rs57766106	0.000235635	-0.197675	0.00325965	-0.569153	-0.701309	-2.11199	-0.791442	-0.777854	-1.42997	-1.37742	0.657903
rs3844320	0.000235692	0.65246	-0.671582	1.18343	-0.32015	0.825874	0.805355	1.64037	2.25559	0.625495	0.229482
rs6549929	0.000235741	-0.860385	0.597798	-1.20538	0.325755	0.206665	-1.86014	-0.292475	-0.135815	-1.38369	-0.463222
rs1053124	0.000235754	0.223393	0.380711	-1.61732	1.23557	-0.987549	-0.924296	-1.41322	1.59937	0.258959	-0.687888
rs138898092	0.000236069	2.08209	-0.979564	-1.05868	-2.14345	-2.28736	-1.75743	2.01242	0.547491	-1.16164	-1.42853
rs145879806	0.000236155	-0.103554	-0.203669	-0.593998	-2.2928	0.245141	-1.22154	-0.266355	0.710663	-1.03208	0.639323
rs4470707	0.000236682	-0.380075	-1.37818	0.748556	1.24017	0.525276	0.226306	1.54172	-0.730321	-0.487236	-0.196696
rs1124400	0.000236802	0.173938	-0.553227	-0.395202	-0.339607	-0.149153	-1.15163	0.431604	-0.95685	0.285001	-0.271983
rs196684	0.000236853	-0.856115	0.206439	0.594419	0.309449	-0.603348	0.262112	0.93129	1.45855	-0.614468	-0.457398
rs1877830	0.000236924	1.137	1.53469	0.21765	1.68603	-0.169097	-0.955637	-0.434492	0.291662	-1.37799	-2.25244
rs4078293	0.000236952	-1.35281	-1.25701	-0.897448	0.415919	2.00216	0.699654	0.273943	-0.418235	1.39379	-2.2208
rs12868340	0.000237332	1.08484	-0.0827532	2.07333	-0.503477	-0.176837	1.38374	-1.09532	-0.549976	0.316004	0.915893
rs7331674	0.00023734	1.56967	1.34224	-2.2937	-1.55375	-1.09931	-0.545642	0.105499	0.91858	-0.412285	-0.11947
rs625036	0.000237411	1.1785	0.55447	-0.0157625	-1.08039	-1.90564	0.931799	0.35016	0.0895866	1.19226	2.17791
rs4869050	0.000237547	0.293145	-0.499684	-0.730417	2.62497	-0.290328	-0.393551	0.993197	0.799607	0.57986	-1.11988
rs187081188	0.000237804	-0.447899	0.242225	0.280399	-0.156825	0.384567	-0.994481	1.43509	-0.318814	-0.194283	1.23164
rs72770921	0.000238041	-0.198745	-0.39701	-0.585068	-0.794163	-0.29182	-0.0910711	1.09313	0.672805	-0.404448	-0.00947711
rs75634926	0.000238089	0.558471	-0.256481	-0.00353016	0.284691	1.08706	0.437983	-1.65131	-0.966718	0.246691	0.14256
rs2849492	0.000238328	0.144699	-0.000308179	-0.0453144	0.722618	0.898087	-0.545023	-0.675969	-0.661145	0.70123	-1.23886
rs9508623	0.000238733	-0.44272	-1.35884	2.30197	0.813556	1.6206	2.91773	0.786695	-0.93092	0.547575	-0.412543
rs2326267	0.000238836	-0.264077	-1.76733	0.226001	-0.439186	1.9493	-1.16247	1.20539	-1.63188	-0.715059	0.431722
rs36174510	0.00023901	-1.31731	-0.822451	-2.07729	0.211793	-0.676499	-0.937592	-1.06489	1.33819	0.870407	-2.10631
rs34174099	0.000239293	-0.367397	-0.793146	-1.21777	-0.382033	0.970461	0.0165256	-0.977884	-0.0941605	0.0424921	1.13525
rs150497593	0.000239379	0.657679	-0.636907	-1.36468	1.05701	2.33689	-0.377327	-1.20715	-1.01732	-0.637295	-0.681197
rs34542537	0.000240356	1.26758	-0.00825313	0.912248	-1.08828	0.0919453	0.0709779	-0.740859	-0.368497	0.512716	1.1557
rs74595850	0.000241219	-0.0872154	0.385473	0.231899	1.53554	0.427686	0.0423763	-0.580097	1.93429	-0.193902	0.201063
rs973110	0.00024142	-0.812764	0.155097	-1.13428	0.434277	-0.443876	-0.016437	-1.08724	-0.477127	0.17748	0.30814
rs181750997	0.000241734	0.567981	-0.429321	-0.662793	1.07254	0.0610412	-0.410572	3.25028	-0.767556	-0.340714	2.39047
rs12237855	0.00024208	1.76149	1.47346	-0.198872	-0.855609	-1.71259	-0.589788	-0.28615	-0.689701	0.0933082	1.77824
rs12535873	0.000242726	-1.10644	0.258721	-2.03895	1.43832	0.0702979	-0.220755	-1.2778	2.63776	-0.209542	-0.458485
rs10812807	0.000242764	0.991853	-2.26412	0.925062	0.0656825	-0.427434	0.658551	1.85164	0.151383	0.0791528	0.0436694
rs59152261	0.000242835	0.241627	0.536728	0.643451	0.754679	1.56454	0.0581695	0.16456	-0.226116	1.10985	-0.831621
rs4302235	0.000243577	0.0050697	-1.12491	-0.65098	0.132086	-0.0271279	-0.351864	0.323461	0.974709	-1.14239	-0.774424
rs147398296	0.000243614	0.715275	-0.954294	0.84646	0.825803	0.0648319	2.07217	0.587204	-1.59571	0.338348	0.842505
rs34009696	0.00024432	1.53359	-1.52014	0.059365	-0.31384	0.236494	0.284487	-0.445576	0.774429	0.431545	-0.635975
rs9804739	0.000244449	-0.09569	-0.321253	-0.707758	0.942076	-0.152893	0.476463	0.739143	1.03166	-1.33707	-0.631174
rs7779968	0.00024449	-0.137542	-0.679756	-0.46266	0.772563	-0.913235	-0.0203069	-1.25568	0.364478	-0.0671576	-0.693802
rs35060344	0.000244669	0.777659	-0.211633	0.862893	-0.778483	0.416004	0.326275	0.0991907	-1.22531	-0.243307	-1.42379
rs7640737	0.000245001	0.805902	-0.974679	1.54351	-0.951083	0.817294	0.378726	0.15137	-1.73473	-2.05945	0.254622
rs6957717	0.000245583	0.11673	-0.600685	-1.85135	-1.4225	0.174145	-0.013482	1.10889	-0.389256	-1.17394	0.910194
rs437021	0.000245657	0.289515	2.21589	1.43003	-1.00127	-1.62651	0.834692	0.00310609	-1.29857	0.741149	-0.6498
rs7797451	0.000247056	-1.19543	-0.379062	0.60846	0.139705	-0.632346	-0.298416	0.575364	0.886491	0.638993	-0.268561
rs12905718	0.000247375	0.547994	0.30063	1.39747	1.14626	-0.62738	1.2679	0.370074	-0.293661	-0.0132241	0.147753
rs7537472	0.00024818	-1.48718	0.495966	1.26038	0.202895	2.57438	0.458995	-0.917615	0.940297	0.679204	-0.572173
rs59529117	0.000248198	0.865453	0.594281	-0.580787	-0.353666	-0.412594	-0.387859	-1.37708	-0.450223	-0.420106	-0.0436647
rs7213162	0.000248653	-1.86343	1.73892	0.0797164	0.260748	0.478966	1.39646	0.518182	-0.943176	-0.589664	1.19619
rs148963195	0.000249204	0.623856	-2.06651	0.983929	-0.838148	0.721493	1.66664	0.356926	-1.90847	1.25812	0.179383
rs201395435	0.000249576	-1.24321	-0.445926	0.449711	0.995962	0.674182	0.23959	-0.417317	2.53433	0.0470779	0.322304
rs11852334	0.000249983	-1.13178	0.652215	-1.25563	-0.0920706	-1.12031	0.389605	0.191191	1.3034	0.00975519	-1.08137
rs34505567	0.000250724	-1.36066	1.67332	-1.15942	-0.197186	-0.827082	0.737037	-1.73508	1.08829	1.06001	0.396621
rs1187892	0.00025087	0.958615	-1.2069	-1.48407	1.72941	-2.158	1.63096	2.6935	-0.185402	1.50448	-0.565423
rs79103282	0.000251218	-0.109001	0.855783	-0.199183	-1.45966	0.486224	-0.23563	-0.269888	-0.370851	-1.03499	-0.512569
rs111899693	0.000252072	-0.614683	-0.651056	1.90086	-1.00256	0.129771	0.723056	0.472847	-0.790861	1.60527	0.437087
rs10812440	0.00025271	-1.87913	2.36895	-0.778374	-0.82295	1.40201	-1.22302	2.13268	0.13746	-0.278768	-0.519738
rs11709421	0.00025334	0.0789503	-0.187052	-0.32198	0.111284	0.186903	0.872237	-1.54148	-0.0259488	1.62362	-0.424377
rs830637	0.000253888	1.01306	1.19148	-0.416999	0.0745594	1.10711	-2.04963	0.503775	-1.38818	-2.28883	-2.62587
rs573519723	0.00025408	1.2293	-0.73438	-0.0546249	-1.09825	-1.38596	0.794207	0.243949	-1.05417	0.616734	-1.93842
rs4961375	0.000254099	-0.651289	0.815316	-1.65176	0.438216	-1.74531	-0.989248	-0.458217	-0.666008	0.354673	-0.336374
rs34027134	0.000254244	2.99851	-0.608897	0.327423	0.776413	0.298105	-0.466856	-1.84871	1.50625	-0.419515	-0.10721
rs115264338	0.00025452	0.149426	-0.326105	-0.447565	-0.142386	0.572806	-0.0438657	-0.812133	-0.583249	0.547531	-0.696996
rs4787671	0.000254855	-1.10915	1.13597	1.55392	1.95499	-0.7996	-0.483926	0.422057	0.934776	-0.40547	1.33375
rs2036396	0.000254877	-0.502152	1.8272	-1.12474	0.432381	0.86807	-1.35733	1.61382	-1.44132	-1.00631	1.04029
rs9565341	0.000255187	0.726826	0.492474	-0.281288	-1.06362	0.814611	0.100534	-1.00793	0.716926	-2.12864	0.150154
rs270262	0.000255386	2.09259	0.13387	0.081309	-1.354	0.334926	-2.00424	-0.629525	-0.621574	0.254006	1.12419
rs34054950	0.000256032	-0.314358	-0.910272	0.518966	0.590957	-0.707785	0.386412	0.918652	-0.506231	0.352274	0.572441
rs1250601	0.000256072	1.01062	2.03405	-0.00469204	-0.514936	-2.38298	-0.522739	-0.706403	-0.19254	0.61496	1.12729
rs73048069	0.000256073	-0.997141	0.700112	1.38911	-0.390065	0.105755	0.707683	-0.689003	-0.602821	-1.35337	0.691244
rs13387858	0.000256193	0.520411	0.229258	0.12715	-0.559384	2.5707	-0.724327	0.737882	-0.189849	-0.562312	-1.38709
rs12925584	0.000256249	-1.94063	-0.875363	-1.71597	-0.205709	-0.0928195	0.882495	0.138363	-0.264553	0.212779	-1.61498
rs7402385	0.000256563	-0.262089	0.485496	0.7158	-0.0779402	-0.616236	0.331051	-0.376026	0.293729	-0.134028	-0.143859
rs79315806	0.000256624	-0.116822	0.130671	1.12464	2.41249	0.189073	0.495015	-0.468976	0.043575	1.28446	-0.278113
rs71618387	0.000257524	0.392049	-0.094814	0.546552	-0.583195	-0.982271	-0.58834	-0.630243	1.28924	0.882033	-1.25188
rs72803498	0.000257587	-0.188942	0.446472	0.827951	-0.739055	-0.0212068	1.0591	0.869739	-0.911623	0.774412	1.75139
rs2689118	0.000257945	-1.01971	-1.28377	0.566342	2.72568	-1.2082	1.21202	-0.14948	-0.198566	0.125516	0.101615
rs8134014	0.00025892	-0.255242	-2.01101	-0.396941	0.816077	-0.063477	-0.517491	2.38345	-1.78848	-0.892349	-3.91553
rs7738097	0.000258926	0.880544	1.80997	0.75547	-0.411469	-0.846144	-1.47628	-0.106485	-0.0439795	1.48882	0.0173626
rs9492109	0.000258955	-0.429726	1.0263	-1.57241	-0.559138	-0.482995	-0.407841	-0.0486001	-0.729853	-1.4003	0.445448
rs9572658	0.000259062	-0.664517	0.204803	-0.667894	0.216844	-0.120113	0.72373	0.339028	-1.29252	-0.914951	1.34693
rs6792717	0.000259172	0.89375	-1.37788	-0.324679	-1.52766	-0.283205	0.954357	0.0841076	-0.988008	-0.183115	0.831825
rs275445	0.000259404	-0.216955	-1.10684	-0.523049	-0.342723	2.34687	-0.700257	-0.526191	0.218512	-0.622315	0.45951
rs7700661	0.000259414	0.160469	1.9927	-2.53829	-1.0145	-1.26121	-0.728285	0.227204	0.443249	0.710842	0.18786
rs34176872	0.000259505	1.01468	-0.90836	1.40684	-2.49902	-1.23693	-1.43008	0.445016	0.558727	1.53518	1.02112
rs10058550	0.000259593	0.936837	-0.727379	1.27963	-1.01402	0.258878	-0.153314	0.498317	-0.964999	0.335619	-0.0765624
rs10947628	0.000260381	-0.0672112	0.099932	0.367116	0.809252	-1.03101	0.608651	0.169105	-0.481103	-1.61237	-0.210393
rs28430399	0.000260417	-0.896122	0.21289	-1.04388	1.31706	-0.632581	0.405277	0.342008	0.38957	-0.154259	-0.470851
rs756550274	0.000260532	-0.355258	-3.18335	2.50948	0.201306	1.08099	2.19882	-0.351233	0.878519	1.19507	0.510227
rs55884120	0.000260575	-0.356538	0.555018	0.854959	-0.224897	-0.152942	-0.800522	0.430389	-1.27496	-1.09718	0.860701
rs79091543	0.000260702	-0.0620268	0.475322	1.05294	-0.858976	-1.04173	0.746374	-0.657663	0.933354	2.19101	0.420406
rs28561765	0.000260859	0.580072	-0.64394	-0.693405	-0.515864	-0.409221	-0.0436677	1.52426	1.41166	-0.6491	1.1189
rs11819374	0.000261107	0.575459	0.0149938	0.0564554	0.905146	-0.437541	0.109971	1.70438	-0.267014	-0.146965	-0.642159
rs17127384	0.000261359	0.557417	0.500464	2.68769	-0.13416	-1.08146	0.246034	-0.278056	0.275541	-1.16341	-1.4942
rs9976258	0.000261545	-1.79391	0.6481	0.795221	0.296868	1.69113	-0.688368	-1.17912	-1.24447	0.688944	-1.51467
rs7810574	0.000261844	0.30854	0.245021	1.00908	-0.275506	-0.537692	-0.446503	1.62291	-0.09619	-0.0627367	-1.06385
rs10517595	0.000262412	-0.366932	2.2315	0.322428	0.695564	-0.234427	-1.25812	-1.73361	0.60401	0.0644245	1.18238
rs4717565	0.000262422	0.382742	1.11021	2.23255	-0.641224	-0.465877	-0.609761	0.760091	0.473112	-0.554104	0.316813
rs11172722	0.000263117	0.773078	-0.63074	-1.58783	0.703821	-0.101143	-1.68675	0.660053	-1.64547	-0.545252	-1.27671
rs13209935	0.000263325	-0.0393705	0.0359096	-0.259337	1.28242	0.597349	1.10522	-0.803175	-0.367843	-0.220411	-1.07697
rs4506320	0.000263558	-0.0450106	-1.40087	0.357192	0.388621	1.18413	-0.258668	0.950172	0.761387	-0.649991	1.83859
rs17666845	0.000263884	1.18974	-1.41961	0.630765	-0.131777	-0.729078	1.50294	0.604029	-1.87972	-0.988102	1.03934
rs951015	0.000264204	-0.380497	-0.46445	1.11628	-0.143511	2.61115	-1.56949	1.06517	-1.54195	0.0443377	1.30502
rs12983272	0.000264778	0.0643271	1.11418	-0.156735	-0.021262	0.61897	0.194242	0.161833	-1.44083	0.49951	-0.70561
rs13115146	0.000264901	0.0952782	0.703001	-0.534015	-0.491332	0.00374909	0.281431	0.894631	0.847494	0.540916	-0.0958349
rs117011711	0.000265086	0.904835	-0.575441	1.04217	1.0433	-1.09943	1.57976	0.195411	0.539273	0.75056	0.2478
rs137952751	0.000265686	0.953685	-0.464399	0.271261	0.280393	0.463173	1.30133	-0.106455	-2.01508	-1.17366	-1.09434
rs6707826	0.000265888	-0.655178	-1.28616	0.670547	0.189506	-0.778957	1.19156	0.434738	0.489543	0.0456915	-0.982682
rs4690126	0.000265968	-1.1135	0.00803956	0.725033	-0.183491	-0.315423	-0.415142	0.201247	0.577709	-0.0180231	1.64325
rs1703599	0.000266053	-0.850607	0.728907	-0.533324	0.369795	-1.9406	-0.719678	0.157712	-0.0295062	0.510619	0.972307
rs12929706	0.000266061	-0.159505	0.514369	0.0661516	-0.112771	-1.60045	-1.94526	1.40573	-0.548713	-0.447991	-1.02084
rs265882	0.000266293	1.71776	-0.833501	1.03597	0.0812096	-0.402591	-1.41665	-0.1938	-0.119266	-0.98291	-0.14338
rs210198	0.000266489	-2.41802	-0.308365	-0.878548	0.848421	1.08497	0.792043	0.312197	0.463008	-1.4437	-0.835681
rs78206435	0.000268705	0.152716	-0.148819	-1.3399	-0.471375	-1.00838	-0.262543	0.599652	0.362969	-0.974531	0.540964
rs34891838	0.000269006	-1.33841	0.242463	-1.78174	0.134368	-1.14287	0.0200346	1.20204	0.147068	1.00981	1.03913
rs12759415	0.000269039	0.556858	-0.92575	-0.820617	-0.860336	-0.409889	-0.115059	1.29814	-0.0487346	0.0297456	0.792644
rs185830982	0.000269229	-0.654534	0.133317	-0.574335	-0.746695	0.427483	0.847322	0.958949	2.60067	0.295378	1.06776
rs111678125	0.000269367	0.134959	-1.42712	-0.572581	0.835706	1.23733	-1.95894	0.638561	-1.43404	2.25114	0.378113
rs4121686	0.000269411	-0.567257	1.19982	-1.11243	2.76723	0.339596	-0.406804	0.398223	1.29272	-0.568069	-0.511995
rs16878549	0.000269707	-0.135468	0.836984	0.0856228	0.490306	-1.15841	-1.58893	1.34789	0.91203	-1.30538	0.887498
rs221795	0.000269867	1.83582	-0.27819	1.05211	0.0367256	-2.26273	0.421771	-1.39981	-1.37735	0.0284897	-2.39114
rs6836227	0.000270151	-0.140989	0.507396	-0.297715	-0.907166	-0.310903	0.598609	-0.604309	0.782058	-0.808426	0.0358031
rs6988887	0.000270278	1.58501	-0.704852	0.130363	-2.08308	-0.646652	-0.936332	1.39042	0.238667	-1.99006	-0.487068
rs8000078	0.000271736	-0.709238	1.47586	1.6436	0.910545	1.84083	-0.706317	-3.98618	0.0132537	-0.804715	-0.063015
rs34199286	0.000272148	0.519901	-0.0803037	1.74408	0.340552	-1.08694	0.0815435	-0.857437	1.55896	1.6163	-1.12984
rs575893308	0.000272151	0.0252487	-1.31161	-0.72474	0.349377	1.35045	0.424319	-1.07688	-1.73934	-0.183282	1.19667
rs138931048	0.000272508	-0.180576	-0.325244	-0.462866	-1.23929	1.68552	0.228395	0.474539	1.13729	-0.126218	0.302359
rs158256	0.000273091	0.870964	0.771944	-1.0845	0.0605658	1.27822	-1.40522	-2.47124	-1.61814	-0.978762	-1.09481
rs11107757	0.000273444	-0.565057	0.448716	-0.196102	0.428705	0.75362	-0.319	-0.318846	0.249991	-1.16098	-0.409643
rs9418087	0.000273474	-0.38081	1.23357	-0.647309	1.05801	-0.922591	-1.28491	-0.25604	-1.01957	-0.730593	-1.13855
rs9552800	0.000273976	-0.481229	-1.05262	-0.295001	2.04283	-1.22337	-0.660227	1.55531	0.113137	0.0703993	-1.55004
rs11142112	0.000274851	0.90139	1.00873	-1.10558	-1.32681	-0.248341	-1.8497	2.26967	-0.154338	-0.875067	0.319145
rs413016	0.000274989	0.222393	0.433183	0.903772	0.063091	0.86317	-0.860572	0.970543	-2.05229	-1.8243	2.42633
rs12079601	0.000275213	0.533633	0.767416	-0.956332	-2.05175	0.0823816	-1.03883	-0.374838	0.0730415	2.31098	0.0519704
rs1212603	0.000275352	-0.641685	0.272348	0.0914426	-0.954777	-0.815754	-1.49158	0.494303	0.226423	1.85714	-0.457387
rs10949240	0.000275851	0.556677	-0.681251	-0.631211	2.07806	-1.08463	0.613269	-3.00546	-0.317219	1.68567	-1.12743
rs4406438	0.000276516	-1.93268	0.0970362	-1.51024	0.179054	1.38073	-0.194854	0.977673	-0.612063	0.119737	-0.146686
rs35738646	0.00027746	1.41098	0.385279	-0.64538	-0.304975	-0.368535	0.546714	0.0826066	-0.673887	0.722702	-0.793407
rs117786166	0.000277531	0.570247	-0.306278	1.5506	0.157461	-0.662922	0.349745	-0.323754	-1.20057	0.947239	1.13131
rs508207	0.000278049	0.123028	-0.0530456	0.410171	1.10707	-0.845019	0.365609	0.514335	0.751809	1.48525	0.736422
rs145151226	0.000278354	-0.800282	-0.295716	-2.61984	-0.731723	1.34011	0.0929518	-0.220728	-0.0991562	-0.247719	-0.75189
rs140495687	0.000278417	-0.32294	0.539483	-1.17221	-0.378559	1.70574	-0.963269	0.51037	0.783669	-1.2305	-1.38244
rs115582591	0.000278562	0.289331	-2.13802	-0.312315	-0.0330613	-0.164563	1.24512	-0.172074	-2.62513	0.827021	-0.855072
rs1581663	0.000278823	1.12058	-0.0607726	1.90679	-0.332163	0.292477	0.196501	-0.378663	0.284411	0.0367429	-0.263131
rs6924067	0.000278974	-0.859848	-0.602334	-0.676925	0.79817	0.517318	1.6439	-0.939356	-1.25492	0.171646	-0.00230557
rs12595693	0.000279448	0.990396	-0.674214	0.462271	-0.762356	-0.821381	1.0626	1.75024	-2.40687	-1.55629	-0.258641
rs256177	0.000279822	1.31689	-1.17026	1.67397	-2.24255	0.265219	0.624185	0.481109	0.0917493	0.439732	1.75206
rs3825036	0.000280004	-0.677882	-0.86344	0.504174	-0.244725	0.44812	-0.403836	0.814155	-0.183091	-0.622865	0.0759459
rs12130426	0.000280016	-2.09095	0.700462	-0.627096	0.00821624	-0.0692215	0.135256	-0.401076	-0.483564	-0.188954	-1.30528
rs12055945	0.000280443	-0.463865	0.470254	-0.367782	-0.0680476	-0.306663	-0.922853	0.139772	0.369046	0.16968	0.341265
rs146600709	0.000280602	1.81972	-1.60597	1.51451	-2.37223	0.663747	0.439953	0.063159	0.568547	-0.262189	0.546196
rs1980442	0.000280603	-0.588187	-1.37815	-0.281672	1.3784	-0.76372	0.924252	-0.243355	-1.90985	1.03165	0.990774
rs1988509	0.000280603	0.715301	-0.303304	-0.222735	0.364605	-1.71264	1.90884	0.403484	-2.45427	-0.401162	-1.49282
rs11635506	0.000281545	1.0137	0.194491	-1.73782	-1.5775	1.38524	-0.240651	-1.07388	0.905227	1.56252	0.504829
rs1214910	0.0002817	0.41624	-0.568278	0.823371	1.12435	0.322041	0.373513	-0.625073	0.432345	1.54059	1.34593
rs35085517	0.000281993	-1.93557	-0.0769845	0.146373	0.247473	0.946897	-0.432206	-0.788759	-1.04968	1.72031	-0.88818
rs112330055	0.000282777	1.20445	-1.66461	0.120201	-1.40142	1.59486	1.06881	-0.437598	0.44691	0.670229	0.291438
rs113231179	0.000283351	-0.326872	-0.848196	0.977155	-1.67756	0.944141	0.412417	-0.487621	-1.93312	0.893897	0.119812
rs34195890	0.000283688	1.27437	0.931057	0.362274	-1.34312	-1.00578	-0.0824695	0.0879719	-1.09532	0.930067	2.09376
rs78153252	0.000283758	-0.152438	0.380408	-0.21576	-0.727016	0.76032	-0.337763	-0.870463	0.422517	-0.350841	-0.502341
rs72719053	0.000283767	-0.276342	1.27999	0.733873	-0.102838	0.239142	-1.97135	0.446052	1.17863	-0.727718	1.66933
rs34815311	0.000284442	-0.300888	0.654459	0.282882	-0.668082	1.45232	0.556632	-0.288386	0.584226	0.700459	-0.898989
rs4434028	0.000284879	0.0730813	1.87268	-0.594743	0.234536	-0.408732	0.0114668	-0.0857247	0.938632	-0.47048	-1.21569
rs1977353	0.000285449	0.181941	0.744511	1.83722	0.36464	-1.59095	-1.93669	0.435577	0.833939	-1.05017	1.54426
rs1028772	0.000286021	1.51088	-0.938987	1.35377	-0.647329	-0.424512	0.945523	0.108827	-0.477965	1.4282	0.82486
[truncated: 11,768 more rows]

## Sheet: Table S2
Table S2. Variant-wise impact mode weights for apparent fiber density ICA
Variant	Dyslexia p-value	IM1	IM2	IM3	IM4	IM5	IM6	IM7	IM8	IM9	IM10
rs13082684	2.19193e-19	4.09568	3.60324	-1.79835	0.368511	-0.238183	1.6274	-0.104551	2.09256	-2.40226	-1.9672
rs11393101	5.34037e-19	2.38821	2.09433	6.80567	1.83752	1.27739	0.684396	1.08581	1.21639	1.27305	2.69325
rs34349354	3.73119e-17	1.30295	0.21805	-3.02936	-2.39179	-1.29048	-0.533228	2.40108	-2.30052	-0.00173902	-1.27829
rs9696811	4.92294e-17	-1.07847	-2.06554	-2.02241	-1.78966	-0.637703	-0.550801	1.11985	-0.277882	-1.58314	-1.55371
rs4911257	5.03577e-16	1.48523	2.2285	-1.88814	2.52551	0.13463	-0.398982	1.62183	2.5239	-0.431902	0.366097
rs138127836	1.29847e-15	-2.18067	-2.78055	-0.817441	-1.77141	-1.16972	0.784481	-0.296625	-0.410853	0.215283	1.0927
rs10875486	1.52069e-15	0.865681	1.19462	0.945212	0.239166	-1.7677	1.21514	1.05336	1.83261	-2.69652	-0.444378
rs12453682	3.70895e-14	-1.12719	-3.14658	1.57991	0.164463	-0.634022	1.59311	-1.69734	0.518201	-0.117399	5.28977
rs72916919	5.49773e-14	-1.53776	0.610065	0.491072	2.07102	-2.35403	5.84296	0.763981	-0.76352	0.933651	-1.74975
rs676217	1.76975e-13	-1.8228	-0.444945	-1.48381	-0.424976	1.27294	-0.607527	-1.59053	-0.0690844	0.679304	-0.145672
rs12737449	2.39685e-13	-1.41613	-3.12538	1.25512	0.915677	-1.13506	1.23739	-0.88604	-1.95473	-1.38651	-2.71466
rs4696277	9.8887e-13	-0.331778	-1.29923	0.0436953	-1.49628	-1.88404	-0.661611	0.98814	-0.523971	-0.666931	-0.00996486
rs7310615	2.65572e-12	4.15046	3.36165	-2.47196	-3.50735	-1.52518	4.36668	0.768733	3.75363	-0.352033	-0.909425
rs10786387	2.66739e-12	1.47556	2.55956	1.23173	0.682493	-0.929738	-0.993335	0.488191	-0.258392	0.865123	-0.140673
rs41012	3.26549e-12	-1.0065	-0.983819	-0.621038	-0.0929897	-0.539932	-1.25623	0.981212	-1.08958	0.910214	0.591453
rs10511073	1.39365e-11	-0.012115	-0.106015	-0.337283	0.149321	-0.20148	-0.540145	-0.739389	-1.283	1.25438	-0.756275
rs112665932	1.90708e-11	-0.890419	-1.70654	0.931986	-2.34534	0.760732	-0.506835	-1.30153	0.506499	0.532522	0.274923
rs4845687	3.7856e-11	-1.01715	0.391878	1.97344	0.227316	-0.776024	0.422489	-0.721423	1.93498	1.46799	-0.277255
rs13097431	4.81101e-11	1.4252	-0.45117	-1.48024	0.111899	-1.42227	-1.62781	2.06846	1.30108	1.49722	0.902718
rs906549	5.06336e-11	-0.922948	-2.12523	0.412284	0.597021	1.15459	0.45711	-1.22816	0.569733	-1.11549	-0.631209
rs9757777	7.39671e-11	2.45899	1.75206	-0.225238	1.36418	-0.0356639	1.80328	-2.11597	1.34494	1.085	1.36633
rs2091329	7.50155e-11	0.648886	1.56593	1.1399	2.64619	-2.18937	1.51326	-1.25962	0.655025	0.809908	-0.552948
rs497418	1.24702e-10	-0.771614	-0.249451	-0.670564	-0.600325	0.587845	-1.32577	-1.55345	1.3321	-1.04861	0.709738
rs2624839	1.31146e-10	4.45448	-0.320752	1.15875	0.0215332	-1.26168	1.88015	1.74581	-0.641948	0.393507	-3.07428
rs34732054	1.5993e-10	0.784835	-0.049124	1.28958	3.97917	0.339503	1.2252	0.973974	0.366	-0.492548	-3.16989
rs6626462	2.1167e-10	-0.211948	-0.965295	0.618555	0.85311	-0.49887	-0.76523	-1.11247	-0.237777	0.447852	-0.245037
rs6435017	2.23089e-10	0.854173	0.558372	0.187603	1.28702	-1.32319	0.799568	2.97713	1.22559	0.937906	-0.408245
rs72841395	2.47828e-10	0.303156	-1.15267	-0.84091	-0.991979	1.88666	-1.84736	1.29248	-0.401395	-0.881244	-1.35739
rs35131341	2.81459e-10	-2.99409	-0.502788	-0.743636	5.25999	0.69495	2.44525	0.224644	-3.557	0.438589	1.93699
rs59261790	3.49271e-10	1.04461	0.430855	1.1825	2.54176	2.1872	-0.609429	2.73833	-0.525207	-0.419157	-2.66664
rs11066301	3.74922e-10	3.33647	2.52581	-3.04053	-3.99056	-1.87304	3.26519	0.445588	3.24183	-0.357138	-0.153436
rs3122702	4.14341e-10	-0.297364	-0.971757	-0.850987	-1.17299	0.344105	-0.434144	-1.06183	-0.581876	-0.742035	-1.96978
rs35162073	5.00777e-10	0.948759	1.87704	-0.258043	0.822007	0.871386	0.495057	-1.14506	0.853394	0.255086	-0.729459
rs361163	6.85616e-10	-0.0295067	-0.415033	-0.288544	0.274241	-0.961062	-0.684516	-0.548287	-1.07388	0.675709	1.35212
rs146873803	8.21389e-10	1.54038	1.0402	-0.170815	-0.847398	1.12837	0.951193	-0.701605	1.1788	-0.370749	-1.21313
rs367982014	9.97612e-10	0.330081	-0.164982	-0.0804017	0.665366	-0.92854	0.21186	-1.15425	2.24027	1.8614	0.14389
rs9507729	1.23478e-09	-0.481431	0.468614	-0.532459	-0.52433	-0.777374	-1.79949	0.61849	0.380053	0.233206	0.510163
rs4767921	1.23859e-09	-2.41405	-1.83425	2.38343	1.27514	0.611328	-0.457494	-0.0824636	-0.399424	-0.352918	-1.06341
rs867009	1.35634e-09	-0.741431	-0.11377	-0.90836	-0.300415	-0.653932	-0.302835	0.0622464	-0.202872	0.42814	-1.7479
rs532395	1.78353e-09	0.661393	0.00272524	0.0562032	-1.21653	-0.118164	0.875158	-1.14311	-2.71425	1.68601	0.682939
rs77059784	1.85794e-09	0.319934	-0.568581	0.58298	-0.283828	-0.871955	-1.21453	-1.43629	-0.963131	-1.40584	0.704821
rs1969131	1.88008e-09	1.0735	1.00893	0.793912	-0.779255	-0.168295	-0.509072	0.5328	0.422848	0.868663	0.818371
rs62453457	2.07049e-09	-0.947042	-1.36324	-0.368454	-1.05994	-0.309089	-0.729665	-0.943379	0.587975	0.732236	-0.61798
rs11373026	2.17929e-09	1.20075	0.286903	-0.200853	-0.972955	0.824836	-0.304479	2.58268	1.05045	0.0571574	-3.1363
rs1374197	2.33358e-09	0.778021	1.14757	1.99239	0.381081	0.854744	1.21104	1.20603	0.799299	0.340315	0.47665
rs2876430	2.36885e-09	2.77009	1.18555	-1.58777	-0.866147	0.230062	1.57645	0.591941	0.912141	1.5356	-0.0410103
rs17043436	2.73176e-09	-1.07353	-1.41278	-0.376553	1.87375	0.73801	-1.37948	0.16977	-0.821359	-1.93687	-2.02615
rs3735260	3.14444e-09	1.39823	-0.79361	2.45684	-0.552554	-1.20618	-0.916881	0.994373	2.48848	0.0321096	-1.75574
rs79445414	3.40267e-09	0.00758147	-0.554529	-0.0608802	-2.02633	-0.782085	-1.05855	-1.44116	0.712436	1.66964	1.61091
rs140110452	3.47315e-09	-0.712902	-0.445709	1.51903	1.05106	2.07888	-0.679852	0.118024	2.30574	-1.16009	1.44256
rs7807853	3.59452e-09	-0.262023	-0.927775	1.62177	-0.192915	0.857366	0.929914	-1.50902	2.14859	2.02778	-1.35025
rs10869969	4.03406e-09	-1.54774	1.4289	1.87291	-0.2759	-0.518944	-0.0239991	-1.10783	-0.61739	1.37223	0.763926
rs9832630	4.15129e-09	-0.821345	0.699192	1.80222	-0.157127	-1.16768	1.21932	0.296409	0.381623	-1.15149	0.656245
rs17805117	4.36168e-09	-0.936126	-0.571026	0.91855	0.168082	-2.11642	-0.248608	-1.05524	-0.612883	-0.745876	-0.614434
rs7542009	4.3926e-09	-0.786544	-0.32505	-0.431087	-0.390163	1.72649	0.110397	1.88506	-0.733819	0.0343141	0.923642
rs8057487	7.21167e-09	0.684735	0.0708317	0.429981	0.333365	0.612739	-1.17879	-0.00968312	-1.10247	-1.84673	-0.00091824
rs117256995	7.35492e-09	-1.93587	-1.10209	3.29801	-1.54626	0.113032	0.11349	-2.27949	-0.775185	0.294269	0.192581
rs2591374	7.64493e-09	-0.0201914	0.0800813	1.73086	-0.42597	1.95079	-1.04615	-0.256471	0.941093	2.02071	1.02379
rs565248640	7.75447e-09	-0.0650138	-1.58373	1.97883	0.902001	-1.41675	-0.671406	0.968823	-0.900032	0.452915	-0.137178
rs7328782	8.10099e-09	0.277869	1.97086	-1.22038	0.29649	-1.48554	1.82542	1.53335	-0.155542	-0.568369	0.532059
rs7508601	8.11399e-09	-0.638753	0.882643	0.716628	1.13588	0.124065	1.26543	-0.374051	-0.70074	2.13998	0.0743414
rs16950864	8.55963e-09	-1.17467	-0.856929	-1.069	-1.14368	-2.11498	-1.83845	1.29144	-1.62016	1.43749	-2.46791
rs75197892	8.77555e-09	0.600648	0.518949	-0.0691802	2.58179	0.813622	-0.0940661	1.81691	-1.05731	2.30188	0.555714
rs2287108	1.07321e-08	0.307032	-4.70336	3.7354	-3.19765	-2.78191	3.854	3.91996	-0.956917	2.26942	0.26249
rs142352504	1.10201e-08	1.73436	0.523111	-1.45911	-1.24855	-1.39353	-0.039683	1.24268	-0.730414	-2.31704	1.47114
rs719166	1.18386e-08	0.629899	0.24176	1.22081	1.42149	1.23491	0.503967	1.94531	1.02959	-0.874148	0.185736
rs5771202	1.20437e-08	-0.168706	0.445505	0.525775	-0.519135	-0.087123	1.09058	0.654474	-2.98274	0.464332	-0.129577
rs115653413	1.27059e-08	-1.24244	-2.46793	0.303534	-0.0937047	-0.845646	-0.181645	0.673631	-0.523003	-0.487835	0.677522
rs13316065	1.41758e-08	2.7408	-0.446511	1.97561	-0.0315887	0.40306	0.119606	-0.814832	0.0292566	2.91215	-0.788868
rs11398842	1.43245e-08	-0.569523	-1.31431	0.355462	-2.55877	0.232588	1.73337	1.18627	-2.64017	1.92411	-1.8341
rs11886417	1.43825e-08	-0.00462712	1.19051	0.641178	1.28701	-1.19041	1.8623	0.316091	2.4992	-0.839369	0.704806
rs77867811	1.71308e-08	-0.117392	1.30329	-0.428038	0.663787	-0.835867	-0.468209	-0.404679	0.572201	0.384983	0.61838
rs1989803	1.75185e-08	-0.900498	0.73564	-0.996409	2.07814	2.08554	1.38745	-0.913972	-0.789027	-0.0736804	0.461827
rs6749530	1.82684e-08	0.544743	0.325237	0.0242618	1.1264	-0.0242962	0.265972	-0.632509	-0.801127	1.74189	-2.12403
rs6498749	2.23499e-08	0.460326	1.26809	-1.96289	-1.52267	0.642838	-0.275779	-0.390443	0.105431	0.886869	-0.896893
rs57431669	2.29542e-08	0.563619	0.692288	-0.712312	1.77596	-0.555793	0.976857	-0.979409	0.800743	0.573107	-2.10635
rs9538299	2.35525e-08	-0.848346	-0.342121	0.197915	0.919506	-1.25436	0.522562	-0.992459	0.001065	-1.08935	-1.00262
rs539434410	2.46274e-08	0.332625	-0.684082	-1.32597	0.0274944	-2.88569	-0.165555	-1.43867	0.237578	-2.61729	-0.518551
rs71017334	2.61899e-08	-2.42798	0.647297	-0.0884432	1.61398	1.12978	-0.831806	-0.412322	-0.713238	-2.66451	-1.58527
rs8101068	2.73287e-08	-0.987603	-0.115453	-2.31625	2.15046	0.02258	-0.977924	-0.114203	-1.75711	-1.73037	-1.71622
rs7505854	2.96299e-08	-0.802049	-0.281397	-1.52892	0.010408	-0.258885	-1.24578	-0.58667	1.31053	0.343037	-0.442357
rs3903880	3.10525e-08	0.777247	0.261137	-0.0910736	-1.12912	0.512201	-1.1229	-0.234216	-1.04871	0.637401	-2.6678
rs2276669	3.35782e-08	1.24522	-1.69943	0.7256	-2.42817	-0.392401	1.65659	3.37105	-0.608074	1.28916	0.14155
rs35860956	3.39735e-08	0.739909	-0.752263	0.67669	-1.65488	-0.232154	0.415442	-1.35829	0.0879389	1.7238	-0.00669359
rs7219089	3.75008e-08	-1.65835	-1.35695	1.11353	0.171678	-0.415038	-0.338724	0.470619	-3.6635	0.10643	2.26212
rs2695974	3.7716e-08	-1.03096	-1.4406	-0.709544	-0.851657	-0.696155	-0.89895	-0.786246	-0.570857	-1.95957	0.440271
rs369727518	3.90726e-08	0.110641	0.277742	0.112863	0.105025	0.631315	-0.038914	-0.413331	-0.805848	-0.557915	0.19704
rs552397480	4.17886e-08	-1.84824	1.15964	-0.582877	-2.21586	-0.881715	-0.383104	-3.38413	1.62209	-1.05535	3.2446
rs4678407	4.23734e-08	2.9118	0.758823	-0.887271	-1.39537	-1.70155	-0.469404	-0.0854769	-0.501163	0.0821112	-0.764077
rs11646282	4.41632e-08	2.16556	1.34399	-0.293401	0.0986182	0.852376	0.611446	-0.513248	1.6137	1.13118	-0.72232
rs12555752	4.49329e-08	-0.709349	-0.591939	-1.19247	-1.17534	0.103973	-1.35801	-0.508027	-0.495315	1.041	-1.5923
rs12150530	4.58371e-08	-0.378824	1.58125	1.0812	-0.114451	-2.07613	-5.09987	-0.423276	-2.72752	-0.0880884	-0.463325
rs188134315	4.69049e-08	0.73456	1.29241	0.984778	1.34392	0.809707	0.0985627	-1.01899	1.95211	0.0528513	0.279389
rs140587615	5.46817e-08	-0.866834	-0.0262088	-0.0245056	-0.01909	0.0292138	0.060305	-0.50673	-0.470065	-1.05677	1.11497
rs2064081	5.64944e-08	0.476979	0.174065	0.756513	-0.17558	1.09746	2.1899	0.294793	0.173831	-0.266728	-0.452203
rs139482058	5.69886e-08	-0.42878	-1.70803	-0.81945	1.00505	-0.598706	-0.0217361	0.173801	0.602027	-0.140457	-1.32749
rs362307	5.84224e-08	-2.06075	1.19159	-0.802143	-0.188059	-0.359702	0.0909132	0.0558852	-1.34681	-0.015015	-4.20076
rs67374022	5.84249e-08	0.0495526	-0.759151	-2.15973	-0.73543	-0.273894	-0.957871	-0.933767	1.47905	-0.602219	-0.402291
rs11207584	6.44741e-08	-0.335792	-0.901483	-0.665191	-0.952627	0.338489	-0.0560034	0.249563	-0.366517	-0.818929	-0.793777
rs4514599	6.6705e-08	0.0298253	0.0273805	-0.79128	-1.16845	-1.49787	1.52556	0.301728	-2.08546	1.77278	-0.868471
rs57837509	6.69256e-08	0.738396	0.97701	-0.771779	-0.952736	-0.691611	-0.0755268	1.85466	0.871609	-1.65087	-0.814781
rs35403986	6.7407e-08	1.01095	-0.606366	1.19627	-0.111049	1.28101	0.0049479	0.1241	1.05676	1.1748	-1.50835
rs10964508	6.92826e-08	-0.0583979	-1.0147	-0.0865939	-0.905706	-0.827259	-1.73749	0.853457	0.960748	0.0779417	0.520563
rs1026989	7.84457e-08	-1.79241	-1.66371	-1.56009	0.556771	-0.400132	0.806466	0.39039	0.431455	-0.778911	-0.222295
rs11600333	8.27654e-08	0.591417	0.695886	-1.68159	-1.3828	0.821791	-0.155738	-0.230493	-0.131137	-0.417227	0.480441
rs1930427	8.67772e-08	0.607302	-0.210353	0.283625	1.34352	1.01986	-2.36911	0.107021	-0.995055	-0.714471	-1.74835
rs11704826	9.63108e-08	-0.156118	0.929172	0.609928	0.923074	1.5803	0.464343	-0.392169	0.447805	-0.834542	-0.0719182
rs7160112	9.64622e-08	0.725528	0.615585	-0.273637	3.05616	-1.42193	-0.878953	-0.326253	-3.2301	-1.67582	0.00458684
rs11749282	1.01084e-07	-0.792637	-1.11338	-0.703821	1.07691	-0.844102	-1.38765	-1.65422	0.0762242	0.372511	1.02381
rs5945364	1.11162e-07	0.102155	0.230837	0.791128	-1.22221	0.780332	-0.727851	-0.458466	1.22553	0.950642	0.392367
rs880631	1.11575e-07	-0.472177	-0.473091	1.66521	1.02442	-0.712418	-0.513179	-1.94784	-0.492092	-1.09925	-0.440279
rs10640741	1.12893e-07	-0.414453	-0.603943	-0.835616	-0.181736	0.080048	0.210332	0.215319	-0.332676	0.783148	1.43716
rs9310733	1.17916e-07	1.08591	1.02053	0.152727	0.247732	1.99366	-0.571316	0.471428	0.144063	-2.01885	-0.576925
rs60567504	1.25313e-07	-1.29967	0.932663	0.133655	0.902019	-2.44476	-0.602943	-2.13071	-0.305258	-0.345437	-2.50616
rs61962314	1.25936e-07	-2.18178	-0.760699	-0.285748	-0.854357	-0.0460111	0.119966	0.0448463	-0.430764	-0.596342	-0.507481
rs9826959	1.31152e-07	-0.133913	0.0954596	0.0113077	-0.603465	-0.192749	-0.742619	-0.966332	-0.0968912	-1.19576	-0.254902
rs694514	1.31921e-07	-0.105559	-0.10234	-0.295785	-0.236282	-1.41583	-0.585593	0.210153	-1.32176	-0.240465	0.411638
rs1484791	1.32424e-07	0.667961	-0.471004	0.453798	-0.870963	-0.432723	0.267804	-0.151734	-0.174048	1.29309	0.35844
rs1349386	1.45556e-07	1.23928	0.546722	1.69477	0.179575	1.31128	2.17144	0.460853	2.0496	1.7287	0.257961
rs790725	1.49422e-07	-0.14393	-0.316392	0.14772	0.0403977	0.0809243	-0.252579	0.365997	0.563265	0.53441	0.15343
rs8037493	1.51955e-07	-2.48537	-1.40027	1.47865	0.863481	0.148773	0.787076	-1.56646	0.2287	-2.25602	0.177493
rs7184217	1.53235e-07	-0.432311	-0.602113	0.844395	0.287815	-1.82375	0.289142	0.139133	1.18093	-2.13445	0.667983
rs7973949	1.54069e-07	2.15588	-0.352887	1.59831	-1.48219	-2.1549	1.8277	0.998178	2.00328	-1.61779	-1.112
rs73209076	1.61221e-07	-1.45005	-0.983388	-0.472979	0.293327	-0.588992	-0.389787	-0.969113	-0.774514	-1.58168	0.0138582
rs10198041	1.65369e-07	0.0415257	-0.0799339	0.745217	-0.91783	0.236026	1.46387	-0.271956	-0.0326544	-0.00685144	1.09972
rs11709488	1.67274e-07	0.962665	0.47332	-0.713498	0.408287	-0.236813	-0.122947	0.421985	1.85704	-0.358337	0.743176
rs2952899	1.70742e-07	-0.54678	-0.84666	1.17228	-0.759862	-0.465732	-0.438995	-0.475463	1.62729	1.88324	-0.417376
rs55917579	1.72049e-07	0.496495	-1.8871	-1.06844	-0.0836822	0.604991	-0.204876	1.25898	-0.446243	0.896712	-1.31294
rs536261263	1.72719e-07	0.0173925	-1.09595	-0.566216	0.445473	0.0387146	-1.60735	-0.349343	1.00827	-0.0384992	0.0550076
rs9569898	1.79462e-07	-1.24482	0.377828	-0.172212	-1.13865	-1.42719	-0.786115	-1.57597	0.385006	-0.0425003	1.53711
rs11109354	1.79891e-07	0.33162	0.779348	-1.3242	0.156623	-0.922854	0.583583	-0.578381	0.835435	0.382719	-0.536108
rs66530329	1.81443e-07	-0.351761	0.419123	0.0387317	-0.0377324	1.52265	-0.731276	0.581517	-0.243293	0.175997	-1.38156
rs56264804	1.84578e-07	0.144771	0.534665	-1.74805	0.657951	1.12613	-2.84949	2.54731	1.91429	1.15147	-2.56131
rs6946056	1.90492e-07	0.316178	0.680667	-0.171722	0.155203	-0.71932	1.75742	1.10179	-0.682988	0.0421426	0.637088
rs2228561	1.90702e-07	1.26521	-1.04126	3.66848	1.80141	1.52263	-2.48363	1.1145	-0.587725	0.523211	0.129565
rs58146688	1.96856e-07	0.260863	-0.679911	1.90933	1.0447	-1.14893	2.06026	1.1442	-0.665398	-0.885839	0.379888
rs11945642	1.98337e-07	0.018983	-0.307879	0.759558	-0.0663771	2.10509	1.64925	1.66674	-0.910943	0.524009	-0.305152
rs9713189	2.12669e-07	0.589208	1.31584	-0.147201	0.605436	-0.131431	-0.299923	0.569808	0.37557	-1.47782	-0.104598
rs6584158	2.13672e-07	-0.563625	-1.42811	0.142432	-1.39006	-0.863409	-0.158146	-1.72821	-1.90016	1.34848	-0.452108
rs6487366	2.19842e-07	-2.08161	0.611732	0.882018	0.337951	0.278073	1.12294	-0.849257	-0.480278	0.519946	0.205674
rs2182568	2.20505e-07	-0.103214	1.58425	-0.155743	0.0769421	0.182759	-0.534657	-0.847486	-2.66571	-0.184325	-1.82326
rs35602294	2.21548e-07	0.740425	1.36438	-1.92723	-2.54523	-0.513001	-3.02709	1.31217	2.28912	0.371125	1.86772
rs1909615	2.26059e-07	0.0295103	-0.358163	-0.32714	-0.329623	0.46241	-0.062038	0.325485	0.0894363	0.954313	-1.47565
rs528799859	2.34235e-07	0.967101	1.77425	-0.615912	0.295985	-0.251812	0.540423	-0.0262475	0.419888	0.316784	1.31633
rs11395094	2.3595e-07	-2.6992	-0.972922	-0.882037	0.343498	-2.41158	1.80975	-3.47601	-0.241287	-1.05256	1.16667
rs209357	2.36575e-07	-0.847593	0.468435	0.562887	0.0881286	-0.446184	-0.927343	0.704972	-0.914094	0.685224	1.07237
rs9384345	2.38818e-07	0.072659	0.237764	0.858417	0.904455	-0.00424344	-0.645007	0.807877	0.972262	-0.00149168	0.945488
rs73158270	2.60683e-07	-0.996347	0.633253	0.846538	1.76245	0.392087	-1.98159	0.0294346	0.809495	-0.198395	-2.30261
rs77317247	2.78899e-07	0.365137	-0.424386	0.87106	-1.22149	0.433996	0.00733842	-0.0760457	0.52711	2.15626	0.402831
rs1696495	2.80075e-07	0.884315	0.256662	0.416865	0.0851153	2.09492	0.366199	0.725008	1.86721	-0.52292	0.966171
rs7236549	2.86204e-07	-1.19893	-0.670016	-0.713772	1.28793	-0.779771	0.932874	0.33952	-0.903967	-0.0208433	0.584577
rs138810808	3.19166e-07	-0.734457	-0.808203	0.438517	0.0147219	0.416437	0.436856	-0.381258	-0.143818	0.354677	-0.903371
rs11692742	3.22745e-07	-1.5992	-0.360727	-0.564715	-1.18211	-0.0616747	-0.942991	-0.125448	-1.97835	-1.09073	0.487873
rs10832195	3.28532e-07	1.31935	0.975239	-1.77361	-0.113856	0.510418	1.28875	0.679914	1.44258	1.19528	-0.781886
rs10835555	3.40753e-07	1.05223	0.258005	1.2415	0.652663	-0.54229	-0.485932	-0.561177	0.09336	0.657175	-0.65505
rs10048785	3.48997e-07	0.596377	0.284491	-0.0730954	0.292523	1.33039	0.0523124	1.68548	1.19369	-0.825325	-0.715034
rs1724576	3.49875e-07	1.47637	-0.066648	1.08839	-0.0962285	2.5008	1.19735	0.14797	2.53099	1.55563	1.42018
rs4921943	3.58398e-07	-1.41779	-1.22266	2.35513	-0.58557	2.38218	-0.318963	-1.117	-1.11773	1.22597	1.06173
rs11399056	3.59533e-07	-1.13374	-2.17009	0.922626	0.677952	-0.0114909	-2.28154	-2.50716	0.353776	-1.54816	0.670526
rs12232531	3.76377e-07	0.581673	-0.289352	-0.912449	-4.48118	1.39383	-0.692077	-1.4745	-1.08916	-0.22764	1.55087
rs11046561	3.87366e-07	1.27299	0.118656	-0.57708	-0.713608	0.215348	-1.37832	0.712691	0.31316	0.635944	2.0199
rs3849853	3.8824e-07	0.16509	-1.25073	0.320184	-0.114087	-1.55021	0.131312	-0.278692	1.13404	0.107185	-0.590071
rs57895687	3.97928e-07	0.795899	0.147199	0.154495	1.89805	-0.929792	0.00322621	1.52755	-1.41433	-0.135723	-0.806951
rs10282010	3.98549e-07	1.30354	1.52712	0.08597	-0.139943	0.221031	0.286349	0.0195672	1.70597	-0.323251	0.535803
rs115222986	4.27701e-07	1.0019	-1.03905	0.378183	2.50318	1.43194	-1.73138	-1.72526	-1.75182	1.09803	-0.804089
rs111265200	4.28421e-07	-1.35891	-0.616252	-1.1747	-1.31553	-1.32255	-1.76184	-0.955233	-0.408559	-1.03567	1.01797
rs12548983	4.28706e-07	1.19495	0.514647	-1.22262	0.985581	0.528685	1.24044	1.54405	0.147708	0.114022	0.225985
rs10520750	4.45813e-07	-1.05062	-0.910745	-1.06468	-0.219997	-1.68956	-0.27015	-0.427384	0.462426	0.00737246	-0.948669
rs1028045	4.4834e-07	0.0368146	-0.212757	-0.179903	-0.458445	-1.20644	-0.598763	-0.720727	0.452069	-2.34405	-1.86044
rs7577110	4.50942e-07	-1.36976	-0.829116	0.143839	-0.642559	0.0204808	0.0460583	-0.849723	-0.0894883	0.914581	-0.355604
rs251251	4.65381e-07	0.327799	-1.169	0.617543	-2.23456	1.06263	-0.81933	0.527681	-0.959381	1.79561	0.405584
rs72933469	4.69763e-07	0.454425	-0.0352298	0.809961	2.61145	-0.905446	1.05604	1.8111	0.619693	1.74373	-1.52168
rs507990	4.70266e-07	0.344343	0.905783	0.652214	0.79912	1.41602	-0.886965	0.534463	-0.780261	0.434346	-0.685762
rs375585739	4.77179e-07	0.425197	1.90753	1.12799	0.356989	1.46143	1.05025	-0.152287	-0.572065	0.64862	0.687629
rs78265190	4.86473e-07	0.0946415	0.418876	-0.270769	-1.34786	1.9181	0.0807011	-0.860934	-0.0849804	2.64143	-1.35409
rs2506125	4.87532e-07	-0.316834	-0.332332	-1.05117	-0.125483	-0.698884	-1.47792	0.506886	2.33065	0.742098	-1.91152
rs12365992	5.06328e-07	-0.633804	0.199774	-0.894729	1.90013	-0.769824	-0.990205	-0.641582	0.084266	-0.0809375	0.44588
rs12335386	5.0919e-07	0.472006	0.637639	-0.186172	0.629755	1.4675	-0.109245	-0.936381	-0.854674	0.241944	1.33396
rs142025297	5.13421e-07	-1.61431	-0.251041	-0.0504253	-0.178815	-1.54031	-1.48309	-1.83439	1.01972	-1.86323	-0.814842
rs12671608	5.167e-07	1.74414	-0.106405	-1.22416	-1.71785	1.5267	0.0593599	0.980865	1.23844	2.66004	-0.0207748
rs12358567	5.26444e-07	0.980313	-0.51661	1.03342	1.38903	-0.926181	-0.659154	2.34479	0.0147627	2.24677	-0.141529
rs530349	5.30508e-07	0.122802	-1.03617	0.227592	-0.082889	-1.30183	-1.12575	0.491809	-0.144882	-0.658038	0.0988292
rs11042397	5.5258e-07	-0.32398	-0.267513	-0.267396	0.286367	-1.02245	-0.702836	2.28924	-1.14526	-1.34229	0.570856
rs570803992	5.60558e-07	-1.95101	-0.507331	-1.8325	-0.660467	0.851155	0.535582	0.519105	0.609721	0.995875	-0.319434
rs7830913	5.82185e-07	1.71848	-0.564132	-0.481182	-1.73139	-1.69129	-0.273356	-0.120258	0.989987	-0.436804	-0.303786
rs143413535	5.89192e-07	1.18741	0.0311996	1.21324	-0.318135	-0.167156	0.230037	-1.09726	-1.66725	0.388785	1.0086
rs117623407	5.92785e-07	-0.596448	-0.0215532	-0.39262	2.46686	-0.144745	0.81008	-1.94227	1.20278	-0.158842	0.453053
rs13354760	6.23736e-07	0.0818154	0.412244	-0.612786	-0.474105	0.20913	-0.63151	1.39243	-0.0308149	1.20732	-0.298595
rs117153124	6.2936e-07	-0.886558	-0.772561	-0.376412	0.101252	0.600211	0.0800451	0.754883	-1.29088	-1.07009	-0.449533
rs753812	6.41255e-07	2.71336	2.11869	-2.91192	-1.20893	-0.933651	-1.76949	2.32683	3.31108	-1.49138	-2.24455
rs537715385	6.43217e-07	-0.152965	-0.559463	0.428833	-1.28105	0.647991	0.724103	1.7252	0.69938	-1.37798	1.07815
rs10974408	6.47185e-07	0.810594	0.208856	0.821476	1.2526	1.57235	-1.21998	-1.49276	2.22357	-0.326169	0.824296
rs12649329	6.66794e-07	-0.855264	-0.312524	1.02593	-0.843963	1.51871	-1.05787	-1.30453	-1.98745	0.557338	0.992785
rs7633256	6.76398e-07	-0.652317	-0.511587	0.803606	0.825456	1.2075	-1.96869	2.39949	-1.82674	0.120335	-0.694069
rs60483752	6.76962e-07	1.2358	2.59804	-0.285674	0.662834	1.25098	0.271902	-0.481516	1.74405	0.643868	0.500092
rs6869910	6.81238e-07	2.53392	2.26222	-0.574696	-1.15435	1.67358	1.73249	-0.0900076	1.68404	1.1964	-0.519369
rs542189	6.85671e-07	0.0455509	1.18422	-0.578021	3.19112	0.588135	0.643402	0.872054	-0.296279	-0.721672	1.06432
rs462318	6.88961e-07	-1.72654	-0.80048	1.16291	0.190938	-0.736311	-0.565339	0.551448	-0.258504	0.0209539	1.71662
rs12653108	6.90386e-07	-0.737317	-0.609691	0.509497	0.00667417	-1.7174	-1.44253	-2.12276	0.550034	-1.63623	0.0269401
rs17496539	7.00613e-07	-0.621835	0.497255	-1.85281	-0.520697	-0.570734	-0.348208	-0.612884	-0.554718	0.686312	-0.0582359
rs2241527	7.03239e-07	-0.14521	-0.736116	-2.4253	1.11458	-0.502208	-1.4032	-1.33223	3.7567	-1.43929	0.762623
rs681869	7.34679e-07	0.37236	0.0951943	1.02274	0.12936	-0.760751	-0.811898	1.07594	-1.46573	-1.63958	0.127791
rs11165442	7.42294e-07	0.559229	-0.845081	0.777179	0.474949	-0.460898	0.118061	0.123737	1.05911	0.0895251	0.748516
rs10747559	7.43122e-07	0.886244	0.234488	0.0495674	0.507846	1.02422	0.679888	-0.0306465	-0.0225549	0.325463	-2.7703
rs7544758	7.60131e-07	0.627861	-0.57011	0.628886	1.18865	1.99302	0.209351	0.0643837	-0.986849	-0.974747	0.0602591
rs117882179	7.65221e-07	1.03232	0.343368	0.867629	-0.258217	0.429817	0.995854	0.690033	0.249292	-0.484038	0.514729
rs6489979	7.81474e-07	1.08153	1.73574	-0.71511	-2.37942	-1.68779	0.608584	1.12641	0.430834	-0.518361	-0.413146
rs7597431	7.82181e-07	-1.38925	-0.886985	0.725098	-0.460842	1.36428	-0.847744	0.593258	-0.149194	0.719414	-0.651031
rs6067053	7.91228e-07	-0.448844	0.587938	3.45411	0.84675	0.430526	1.32862	-0.648022	1.86346	-0.143424	0.251974
rs17569194	8.21701e-07	2.35446	0.285717	1.03544	-0.475444	0.112281	0.322187	-0.717435	0.113198	0.0836656	1.77661
rs260731	8.34859e-07	-0.146915	-0.0256944	-0.503152	-0.0811488	-0.0554326	1.45242	1.21938	-1.61593	1.80778	1.3654
rs13151067	8.34929e-07	0.143544	0.675322	0.547342	-0.430706	-0.864739	0.555278	-0.357119	-0.926076	-0.274485	0.582877
rs1397318	8.3519e-07	-0.234439	0.108646	-0.387812	1.83391	1.57886	0.374503	-0.412484	1.47937	-1.59101	-0.739102
rs79818995	8.48629e-07	-0.406177	0.155082	-0.421482	0.873182	1.50559	0.125244	-1.11387	-0.818521	-0.920194	0.161465
rs571007343	8.50755e-07	-1.02554	-0.550363	1.62221	0.555529	0.242695	0.441443	-0.0945101	-0.177914	-1.56939	-0.763704
rs4678090	8.54025e-07	0.579817	-0.661844	-3.05107	-0.216669	-2.05522	0.0216149	3.09091	-1.03197	-2.01115	-1.92723
rs56990853	8.60635e-07	0.176769	1.68429	0.235363	-0.77543	-0.956489	0.31938	-0.359459	-0.143929	-0.114095	-0.715545
rs73184251	8.65244e-07	0.182504	1.0775	-1.45519	-2.85518	-1.62919	2.12189	1.53962	1.05416	-1.30484	0.310914
rs6456714	8.67496e-07	0.399805	1.59235	2.45489	1.12906	0.203306	1.93304	2.34388	0.750783	-1.27562	2.71284
rs72607173	8.70235e-07	0.0251458	-0.237044	-1.30796	0.382328	1.19536	-0.234867	0.183661	-0.327298	-0.967792	2.51949
rs9606242	8.7411e-07	2.49059	3.30407	-2.3053	-0.395034	3.07433	1.04368	0.0859461	2.33023	0.620901	-0.775089
rs34954881	8.75686e-07	-0.566886	0.801069	0.476611	0.0150803	-0.634795	0.322524	-1.13157	-1.02206	0.0324774	0.860777
rs17400657	8.8103e-07	-0.789192	-1.52765	-1.3348	0.505902	-0.55942	-1.17195	0.755663	0.184324	-1.23395	1.46845
rs56125165	8.83406e-07	-1.47647	-1.07411	1.03213	-0.315425	-0.0697659	-0.301484	0.280276	1.40364	-0.942888	1.0633
rs7082671	9.03377e-07	-0.599915	-0.126549	-0.614804	0.875136	-2.14469	1.93394	1.25179	0.507063	0.623119	-0.204664
rs10466917	9.06411e-07	-1.04971	1.79781	0.108616	-1.7644	2.06367	1.54137	-1.76007	0.514941	-1.10261	0.608854
rs10961288	9.19515e-07	0.830629	0.571497	0.601165	0.212281	-0.917222	1.6473	-0.527687	1.75627	-0.776211	-2.0508
rs10753296	9.24586e-07	-0.979906	-1.42358	0.220753	0.490033	-0.392713	-1.05422	-1.19253	-0.837414	0.367929	-1.72548
rs4324022	9.83936e-07	-0.0352017	0.711175	0.0936247	-0.0721968	-0.680027	-0.813651	1.21738	0.380318	0.986905	0.0130146
rs11144053	1.00088e-06	-1.75235	-0.981121	-0.210606	1.512	-1.32652	-0.335068	0.401839	0.791523	0.806464	2.28805
rs140393467	1.00505e-06	0.0706192	1.38984	0.0247825	0.0504046	0.113582	-1.19747	-0.0105861	-0.524583	0.231747	0.902112
rs1748648	1.01717e-06	1.51517	0.0334085	1.61914	-0.101356	1.17963	1.49924	-1.65782	0.389298	1.81723	0.127307
rs35457953	1.02629e-06	0.700824	1.1648	0.47858	-0.723619	0.210094	-0.35368	0.393708	0.483143	0.0743076	-0.731039
rs343950	1.02804e-06	0.51143	0.222957	-1.34224	-0.249498	0.101709	0.0345901	0.470912	0.153573	2.0071	0.417631
rs587330	1.04257e-06	1.92007	1.21929	0.905574	-1.02493	-0.755424	1.95163	1.70955	0.138162	-0.451566	-1.26931
rs34076906	1.07518e-06	0.270035	1.76707	0.478154	1.49721	-1.44853	-2.44974	0.614819	0.332606	1.73118	0.456741
rs11715496	1.10973e-06	1.10976	1.68515	-0.715226	0.24401	-0.514394	-2.04383	1.15543	0.743543	1.49224	-0.330484
rs13130403	1.11887e-06	0.345456	-0.0223425	-1.19022	-0.498944	-0.0274256	1.33746	-0.934628	-0.556749	0.517538	0.544129
rs1013987	1.13646e-06	0.722457	-0.47623	-1.62489	0.528953	-0.588227	-0.123598	1.99548	0.179991	-1.08192	-0.100826
rs61256039	1.14906e-06	-1.36009	-0.872811	-2.78315	-0.829191	1.45326	-1.37521	-0.926486	-1.71373	-0.14181	0.101381
rs111586925	1.15533e-06	1.36835	0.45891	0.936928	-0.115585	-0.53005	-0.24753	1.01637	1.58644	1.06137	-1.79364
rs12064119	1.16419e-06	0.35934	-0.112852	1.43879	2.18839	0.614961	-0.805192	-0.7574	-0.136497	-0.917785	-0.641305
rs12648723	1.16966e-06	-0.395979	-1.09434	0.468576	-0.752867	0.0539835	0.117395	-0.954735	-0.0378745	0.572606	-1.25013
rs4592808	1.17739e-06	-0.98929	-0.017872	-2.04318	-0.214874	0.43268	0.435433	0.686894	-0.0235026	0.644239	-1.81232
rs9311152	1.19421e-06	0.869148	-0.649719	-1.48999	0.83418	-1.26348	2.32671	-0.490558	-0.16206	1.61822	1.12784
rs76027189	1.20127e-06	-0.0501387	0.051981	-0.304365	1.40881	-0.6406	-0.711712	1.18546	-1.84466	-0.706624	-0.148929
rs736625	1.2336e-06	1.32164	1.7499	-0.951545	0.265458	0.8746	0.150712	0.0964604	1.40889	0.421465	0.634252
rs654602	1.3247e-06	-1.15151	-1.3747	-1.74333	-0.380386	-0.777749	-3.7831	-1.12787	-0.159592	0.168227	-0.74699
rs11207007	1.32908e-06	-0.349719	-0.557321	0.477389	0.336651	1.47304	1.46019	0.179922	0.986416	-1.09341	-1.62057
rs17027446	1.34042e-06	-0.315215	-0.480297	-0.882633	-2.28493	1.47726	1.17013	-1.61515	-0.946323	0.0620946	-0.652174
rs539343	1.34969e-06	0.565118	-1.78405	0.124147	-0.847823	0.778525	0.485961	-1.20839	0.0312472	-0.0969174	0.940657
rs12349699	1.35385e-06	-1.52875	-1.54331	-0.720063	-1.02983	0.908413	-1.909	4.11563	1.37834	2.15429	-1.40603
rs9419431	1.37386e-06	0.397899	1.29829	-2.20207	0.647722	-0.068024	0.630427	0.32034	0.366199	1.09444	-1.27209
rs17623227	1.39725e-06	-0.409424	0.332291	0.669811	-0.0146628	0.252486	0.437617	-0.0102854	0.635997	-1.23646	0.474508
rs2922508	1.42026e-06	-1.77377	-1.53238	1.19728	1.56835	-0.58952	0.351332	0.178448	-0.603053	-0.407585	0.663266
rs4539556	1.42296e-06	-0.188082	1.09454	-0.0910888	1.02703	-1.06448	-0.723545	1.281	-0.160576	-1.00847	1.82225
rs531633825	1.42807e-06	0.970669	1.94574	0.719896	-0.434276	-0.0684823	1.10973	-0.00949651	-0.320029	-1.11289	0.051174
rs370329450	1.43874e-06	-0.448997	-0.399195	-0.766058	0.868757	0.903648	0.664531	1.16972	0.308409	0.967974	0.233143
rs2515302	1.4825e-06	-0.329823	0.251262	-1.67229	-1.00368	-0.792163	0.196496	-0.687997	-1.81373	-0.226733	0.581852
rs7040304	1.52735e-06	1.99926	0.875698	1.04709	0.645586	0.552274	1.61568	1.12611	0.568505	1.67904	-0.596933
rs34287227	1.55944e-06	-1.15627	-0.323259	1.52772	-1.59805	-1.73816	-3.49613	-2.19643	-0.762182	0.133553	1.31289
rs2700914	1.56608e-06	0.0318295	-0.421834	0.151787	-1.57159	-1.56901	-1.80656	-0.0862819	-0.424788	-0.0365468	-1.33689
rs9425051	1.56857e-06	-0.965852	0.198626	-0.747252	-1.07372	-0.555151	-0.412821	1.46221	1.2653	-0.127177	0.128266
rs7430680	1.59729e-06	0.612585	0.356012	-0.316053	-0.524126	-1.23553	-1.80945	1.00112	-0.659844	-0.726995	-1.12934
rs3756025	1.61328e-06	-0.575427	-0.293763	-1.19585	0.447483	-0.943846	1.1186	-0.597233	-0.0780382	-0.204602	-1.23136
rs8053397	1.61722e-06	-0.525967	-0.24778	1.43307	-1.09516	0.572137	0.971905	-0.213173	-0.284476	0.160796	0.169588
rs67821327	1.62763e-06	0.316747	0.678136	-0.69176	-0.784415	0.741499	1.80869	1.11348	1.25769	1.08229	0.943124
rs141019334	1.62765e-06	-1.05923	-1.22531	0.87076	-0.182844	-2.38709	0.703541	-0.657822	0.32473	-1.5106	-0.174296
rs16875599	1.63497e-06	-0.995179	-1.74157	-3.11275	-1.53773	-2.79583	-2.62099	1.29404	0.0680877	-1.22013	-0.561312
rs12335418	1.65358e-06	-0.556702	-0.0976373	0.0788781	1.30804	0.441765	-2.89132	1.05626	1.92246	-0.366212	0.605231
rs143695144	1.66125e-06	0.312773	-0.388899	-0.848465	-0.884413	-0.632855	-1.26309	-0.11016	0.0292539	-0.0415814	-0.408201
rs6678902	1.70355e-06	-1.41466	-1.07934	3.28646	-1.45506	0.357084	-0.0193105	-1.46753	0.186087	0.164137	0.30079
rs78994380	1.76033e-06	-0.518762	0.968465	-0.552024	0.00046516	-1.05383	0.500328	0.00382391	-0.333625	0.414722	1.42837
rs139044095	1.77067e-06	0.426471	0.135145	-1.74733	-0.679014	-0.223794	1.63579	-0.526186	0.871406	1.04185	0.806549
rs12051981	1.79506e-06	-0.316351	0.323228	-0.962841	-1.42641	0.205067	-0.341866	-0.702303	-1.19092	1.05084	-0.641211
rs721755	1.86766e-06	1.92513	1.20616	0.240296	0.49264	0.969084	0.425697	0.448144	1.06074	0.305713	1.95821
rs12893429	1.88467e-06	1.14304	1.05538	0.686878	-1.73683	1.20323	1.67953	0.196786	0.233064	0.150839	0.618397
rs13170430	1.9037e-06	0.401357	0.569491	0.575646	1.30628	1.1829	1.13449	0.393327	0.72871	-0.342032	0.904826
rs117143374	1.91147e-06	-0.0504224	2.61339	1.49632	1.34465	0.592715	0.3529	-1.73458	-0.192104	0.410853	1.95416
rs13174878	1.91427e-06	-1.64437	-0.853709	-0.700505	0.108698	-1.40355	-1.7004	0.570981	-0.409756	0.556767	-0.177433
rs1608026	1.94568e-06	-1.0676	0.379345	0.667192	0.683742	-1.20773	-0.983157	-2.14167	-0.125037	-0.862903	0.840715
rs61711946	2.02731e-06	-0.134774	-0.699342	0.803424	-0.400199	0.789045	0.0287218	-0.405169	-0.947113	2.4608	0.00673209
rs5862222	2.02903e-06	0.64889	0.529181	-0.628287	-0.0159012	-0.1181	-1.06427	-1.24278	0.0640081	1.46665	-0.963961
rs72687029	2.03866e-06	0.351145	0.257241	1.134	1.16818	0.985238	0.285114	0.0637049	0.547422	-0.77901	-1.73079
rs149960078	2.09471e-06	0.424256	0.0686755	0.986281	0.549675	0.574132	-0.769406	1.19924	-1.15416	1.42503	-1.10175
rs274625	2.10052e-06	1.12314	0.553744	-1.39085	-0.257281	-0.407092	-0.0664048	0.988457	-0.0465493	-1.00724	-1.26683
rs7544225	2.1025e-06	-0.351085	-0.418314	-0.240806	0.44743	-0.471177	-0.688317	-1.40967	1.45303	0.683459	-2.67934
rs10882116	2.10679e-06	1.72721	0.656005	-1.55623	-0.172557	-1.32713	-1.30315	1.23089	2.34003	-0.358129	-0.823246
rs1333859	2.12151e-06	0.953948	-0.118933	0.0752933	-0.0708581	0.165791	-0.526534	-0.0549791	1.58658	-0.467944	-0.895754
rs17055918	2.13864e-06	-0.639271	0.333678	-1.47039	-0.752273	-0.413966	-1.04931	-2.07442	0.71987	0.047525	0.650228
rs55998126	2.16288e-06	-1.22648	-1.26723	-0.3611	1.25105	-0.0255529	-0.640753	-1.07621	-0.745346	0.516798	-0.00590082
rs503282	2.17635e-06	1.71721	0.902139	0.711144	-0.453987	1.44065	-1.24362	-1.9923	-0.610937	2.31566	-2.60592
rs4504269	2.17688e-06	0.315807	0.830893	-0.0249918	0.610494	-0.636884	0.86782	-0.335309	0.350839	1.73903	0.542332
rs586305	2.20196e-06	-1.61835	-1.28517	1.9492	1.25528	-0.247798	0.67326	-0.00856681	-0.691877	0.56166	-2.29513
rs7602925	2.20357e-06	-1.29252	-1.40447	-0.409516	-0.38906	0.016645	-1.62239	0.191848	-1.13086	1.05317	-1.35497
rs1942384	2.21646e-06	-0.226551	0.531188	0.729424	-0.328042	-0.206937	0.0607068	-1.3668	0.0839771	1.50523	-0.638549
rs2545385	2.2407e-06	0.136162	0.73678	-0.348008	-0.457811	0.119006	-0.776115	-0.646731	2.1019	0.137832	0.594984
rs11157240	2.241e-06	0.78796	0.613117	0.471657	-0.743028	0.784569	1.22335	-1.02096	-0.0859322	0.373464	1.75747
rs805504	2.27504e-06	0.371529	0.535831	-1.59793	-0.92006	0.96353	2.37128	0.549154	0.674327	1.09273	0.213436
rs11583645	2.32049e-06	-0.151052	-0.000504232	-0.424347	1.63049	0.39248	1.00973	2.01522	-0.80943	-0.733518	-1.03447
rs1943639	2.32912e-06	2.14332	0.635699	1.40273	0.596656	-0.00631129	-1.25123	0.405784	-0.0279335	0.00792018	-0.743611
rs11792775	2.39204e-06	-0.13119	0.438922	-0.760579	-0.304633	0.704582	0.0609306	0.127321	-0.212295	-0.329199	-1.63773
rs375707686	2.42091e-06	-2.72483	0.188151	4.96963	0.0658477	-0.462798	2.55994	0.639722	-0.542297	-0.12893	2.79803
rs338222	2.42921e-06	-1.35343	-1.308	1.03779	1.95313	-0.0252682	0.119921	-2.12323	-0.221356	-1.23016	0.901896
rs7527137	2.46406e-06	-0.139046	-1.40401	-0.324143	2.84042	-1.725	1.47895	-0.435812	-0.55358	-1.23598	-1.66825
rs12598271	2.46706e-06	0.188139	-0.470367	0.90865	0.148141	1.26736	-0.193462	0.908921	0.601403	-0.322259	-0.236314
rs41258054	2.47855e-06	-0.138654	-0.161169	0.660663	1.13178	1.79723	1.07566	0.506882	-0.0195674	0.54112	0.653799
rs876983	2.48306e-06	-0.0373394	0.000533856	0.311455	-0.624266	-0.21937	1.62014	-2.02254	-1.51066	-1.01562	1.24908
rs1331431	2.48501e-06	0.86312	0.392832	-0.344133	1.10789	-0.615026	-1.92298	-0.866966	-0.248695	-0.97194	0.596557
rs34960580	2.52743e-06	-1.09711	-0.86188	0.314963	-0.311238	0.858725	1.75977	-0.56945	0.50221	0.877629	1.37906
rs76824303	2.55158e-06	-0.0617251	-1.11316	0.817724	-0.254921	0.140964	-1.96423	-0.67194	0.395322	-1.14845	0.940172
rs62443625	2.56246e-06	0.992646	-0.100959	-0.686565	0.44522	-0.819549	-0.822838	-2.07971	0.600385	0.778107	-1.69701
rs4827605	2.66053e-06	-0.66585	-1.31314	0.000160707	-2.04912	0.835562	-0.339501	-0.065823	-0.234984	2.31594	1.53949
rs3953307	2.66271e-06	1.36208	1.43193	-1.61065	3.12282	2.14948	0.502294	1.52261	-1.08083	0.35234	-0.284578
rs12907298	2.69036e-06	0.085507	-0.280706	-0.823425	-0.147176	-1.75348	-0.0215743	-0.0875963	-1.61495	0.717362	-0.18566
rs2152872	2.69189e-06	0.519338	1.78758	0.120985	-0.527521	-0.31725	-0.561327	-0.0646449	-0.434284	0.560117	2.10565
rs755854	2.79318e-06	1.11376	0.490077	0.692771	-0.749716	0.807234	-0.94534	0.570658	1.63122	-0.435219	0.233647
rs117517757	2.83059e-06	-0.379062	1.2245	-0.810865	0.582824	0.0147797	0.762999	0.35288	-0.154894	0.605781	1.34378
rs7190913	2.83716e-06	-0.555839	-1.42242	2.1327	1.88797	0.591803	-0.822522	0.387385	-1.23439	-0.943479	1.90181
rs7769527	2.91029e-06	2.21966	1.06541	-1.64281	-1.3701	1.9035	2.12115	0.591021	-1.36493	1.13611	-0.0661462
rs55898736	2.9261e-06	-0.728543	-1.30268	1.32412	-0.968969	-1.14565	0.326547	-1.08178	1.91025	0.863687	0.206146
rs10993755	2.92722e-06	-0.828771	-0.855558	0.162838	0.499922	-1.09548	0.281847	-0.167059	0.746267	0.571374	0.191674
rs4616368	3.00944e-06	-0.229364	0.366459	-1.59416	0.0326195	-1.3981	-1.90701	0.199279	0.541886	0.196644	-0.150536
rs11789610	3.01532e-06	-0.341354	0.0605829	-0.245496	-0.968784	-0.169196	-0.728844	0.228187	-1.49161	-0.810353	0.282933
rs4088383	3.05353e-06	0.43774	1.29806	0.0287779	0.261547	0.884274	2.07258	-0.322704	2.60133	-0.862768	0.502258
rs149548	3.09488e-06	-0.15472	-0.425264	0.160621	-0.0580036	0.327151	-1.36509	0.274	1.19491	1.72996	1.07133
rs1921981	3.10017e-06	0.534841	1.40204	0.426073	1.63587	0.394119	1.42184	-1.99615	0.992946	-0.0409619	2.1126
rs76357557	3.10679e-06	0.470013	-0.746878	1.6203	0.652223	0.0601096	0.765197	0.22521	0.396643	0.560839	1.93793
rs2465063	3.11078e-06	-0.879953	-1.24028	-1.28333	-0.864629	-0.0950838	0.146682	-0.0188518	0.327994	0.313577	-0.877151
rs9956189	3.11523e-06	-2.04382	-2.72737	2.69803	1.36193	1.26065	0.94125	-0.413844	-2.55605	-1.92737	1.09003
rs6127650	3.19309e-06	0.534693	0.986164	-0.00306496	1.09539	0.828973	-0.143975	-0.176488	1.40882	1.11504	0.093342
rs143631943	3.19351e-06	-0.118243	0.933872	-1.26814	1.17183	-0.41063	-1.7844	-0.254258	-0.148853	0.07659	0.765889
rs1973991	3.22445e-06	-1.60378	0.115734	1.22791	0.411396	-1.33144	-0.151314	0.053546	-2.37194	2.11515	0.258063
rs2103317	3.30141e-06	-0.0126058	-0.691114	0.602776	0.796175	0.357258	-0.642855	-0.229714	-0.134372	-0.466083	1.27288
rs541745677	3.31654e-06	-0.147711	1.1177	0.416175	1.62527	-0.053864	-0.528929	1.01843	1.15147	-0.0325856	-2.6201
rs7710207	3.40214e-06	0.775409	0.590857	-0.621209	0.654797	-0.121251	-0.99932	-0.245122	1.23708	-0.673805	-0.320135
rs3110624	3.41356e-06	1.19392	1.02299	-0.274798	0.215654	-0.998118	0.0962901	1.44021	-0.315424	0.343513	-0.458054
rs45516493	3.51143e-06	1.77451	0.394365	0.266278	2.09121	1.74975	0.249142	-1.4197	2.51833	-1.38056	-0.631435
rs12883087	3.56034e-06	0.667133	-0.256016	2.64838	-1.15767	0.911264	1.30211	-0.0755901	-0.195492	0.0426228	-0.660066
rs28767236	3.60797e-06	-0.80045	0.000440686	0.11961	0.0951281	0.63357	-0.258053	-0.158372	-0.124337	0.615458	-0.0389483
rs10740465	3.6333e-06	-0.522763	-0.951927	0.120777	1.38546	0.873924	0.136141	-0.0803271	0.573669	-0.0961776	1.14819
rs201349975	3.68227e-06	0.438243	-0.52117	-1.7449	0.156907	-1.56496	-0.969565	1.09375	-1.77831	0.221141	1.31466
rs13228816	3.69776e-06	-1.25233	-1.42335	1.30217	-0.592672	-1.15045	1.10524	-0.024593	-2.1944	-0.213626	-0.617964
rs1317004	3.71432e-06	-0.93387	-1.02917	1.83177	-0.434141	0.362411	0.0338454	-0.490233	-0.852715	0.521783	2.32464
rs4134943	3.84814e-06	0.195758	1.37105	-2.45308	0.962096	1.27972	1.05798	-0.372768	-0.283416	1.30603	0.208871
rs113316302	3.87864e-06	1.42677	-0.12518	1.26511	0.976838	-0.793181	1.1766	0.88682	-0.917558	1.7572	0.024989
rs4888799	3.89562e-06	-0.0847387	-0.387436	0.106212	-0.900512	-0.915476	-0.663517	-0.574445	-0.229038	-0.228885	1.81289
rs374827	3.91343e-06	1.11575	-0.112289	-0.102559	0.159743	0.950395	-0.340247	-0.688388	0.0759765	-0.0406204	-0.595303
rs13042602	3.96368e-06	-0.247317	0.891288	0.546376	-0.377006	-2.17947	-0.658182	-0.00995938	0.333564	0.889162	-0.241334
rs139160	4.00362e-06	1.40765	-0.206628	-1.58642	-0.966348	1.08958	0.5219	-0.566262	1.58559	0.162928	0.10676
rs8032583	4.00524e-06	-0.728559	-0.343614	0.539413	0.779241	-1.61757	0.298156	0.357456	0.283126	-1.06698	0.832748
rs1323984	4.01074e-06	1.26621	0.450699	-0.569711	0.254547	0.0580526	1.29931	1.22406	0.334659	1.37852	-0.570609
rs1927815	4.0278e-06	0.670808	0.283638	-0.401444	-0.628118	0.876062	0.0779249	0.0212605	0.780941	-0.111374	-0.0331261
rs35599480	4.04635e-06	3.2235	3.31796	-1.7559	0.376589	-1.23712	0.894169	0.330504	1.88951	-0.874059	-1.42146
rs72882524	4.10583e-06	1.58552	1.49854	-1.71	-1.4972	-0.707886	-0.469958	1.5082	-0.800141	-0.163756	1.526
rs6028162	4.11905e-06	-0.538894	0.643203	1.97499	0.64904	0.603653	0.178946	-0.279337	-0.0186796	0.710911	-0.187932
rs60239005	4.13176e-06	-1.87813	-0.237375	-0.697792	-1.04139	-0.407053	1.07713	0.202609	0.0645965	0.106267	-1.05515
rs11090966	4.19816e-06	0.94471	1.27052	0.485987	-1.72818	-0.535393	0.566874	0.91303	0.986653	-1.05779	0.405346
rs4868538	4.20065e-06	-0.431294	0.295046	0.950198	0.317952	0.283276	-0.0180377	1.61073	0.61926	-0.463971	-0.482708
rs13004849	4.26031e-06	1.08072	1.00041	-1.39158	0.289327	0.520124	-0.167719	-0.225691	0.933961	-0.353599	-1.1165
rs492639	4.29728e-06	-0.3412	-0.524719	1.25053	-1.40029	0.101289	-0.380613	0.478601	0.597566	-0.344679	1.01097
rs114987475	4.35907e-06	1.193	1.31003	-0.0613837	-0.143031	0.60519	0.47171	2.23525	1.12432	0.470126	-0.0883887
rs2639186	4.40292e-06	1.57097	0.779298	-0.553622	-1.08909	-0.83414	0.531942	0.516985	-0.157896	1.51469	0.316642
rs7068032	4.44495e-06	-0.161603	0.11616	-1.12845	0.128467	-1.31045	-0.548778	-0.640986	-0.210266	0.217027	-0.0845658
rs61277936	4.45593e-06	-0.0113314	0.988848	-1.14772	-0.983092	-0.956617	0.197302	0.272752	-2.18236	1.2573	-0.229231
rs1786648	4.48518e-06	-0.703807	-0.7395	0.811522	1.55734	1.33502	-0.655371	0.0626874	0.922246	0.550376	2.3232
rs12555748	4.53361e-06	0.703829	1.17753	0.586217	1.62074	-0.51959	1.52838	-1.39906	-1.35302	0.206669	-1.1625
rs6860628	4.63613e-06	1.16096	0.749647	-1.85622	-0.430277	-0.191444	0.56786	1.33968	-0.016573	0.217816	-1.38491
rs11130340	4.65811e-06	-0.578566	1.90747	-0.0843138	0.959329	1.94669	1.55693	-0.706163	1.22834	-0.241948	0.405887
rs1461125	4.67173e-06	-0.764482	0.21461	0.420916	-1.03854	0.707139	-0.338537	-0.365202	-1.81458	1.65823	0.538899
rs61944465	4.72388e-06	-0.0881561	-0.792968	1.32272	-0.753979	-1.46443	-0.240271	0.355882	-0.86893	0.474947	-1.94206
rs1349686	4.79484e-06	2.13716	1.04738	-0.608324	0.890498	-2.13641	0.0490799	3.00867	2.52818	-0.383478	-2.44
rs2245190	4.8206e-06	0.5731	0.946282	1.18941	0.892795	0.684471	0.515075	-0.72756	0.618591	0.809463	-1.9726
rs602616	4.83392e-06	0.458153	0.109779	-0.220837	0.28195	-0.704465	0.416141	-0.0116153	-0.0406295	-0.765679	-1.2434
rs55770502	4.88472e-06	0.740716	0.932196	0.112593	0.966564	-2.31599	-1.01605	-0.0833783	0.27005	-0.799114	0.657765
rs2463193	4.90492e-06	-0.255482	0.285267	-0.477116	1.36215	-1.75912	0.762536	1.50849	-0.158269	-0.460242	-0.16804
rs11674448	4.94049e-06	-1.81129	-1.56339	-0.192573	-0.932227	0.246386	0.24806	-0.696958	-0.0813038	-0.605435	0.378938
rs555481900	5.04714e-06	1.0509	0.500557	0.143926	-0.105267	-0.459853	-0.41529	0.797856	1.92516	-1.9668	1.01563
rs1427413	5.13473e-06	-0.346171	0.15452	-0.291245	0.847852	-0.142556	-1.31469	2.36509	0.652961	0.442273	-0.35461
rs78022718	5.15628e-06	-0.13208	0.689029	-1.73965	-1.5765	0.185638	-0.681034	-0.0968518	1.3361	0.448044	-1.719
rs1417263	5.18656e-06	0.68468	0.528759	1.05565	0.703229	0.116502	-0.173705	0.62991	0.281835	0.333769	-1.70937
rs31598	5.19611e-06	0.288868	-0.150697	0.888209	0.187511	-1.21331	1.62265	0.0162349	0.232826	-0.0597829	-0.00591419
rs11070146	5.2409e-06	-0.370995	-0.576037	0.784653	-1.92579	0.692398	-0.557165	-0.392964	-1.17142	0.355972	-0.731258
rs3800890	5.37049e-06	-0.399459	-0.359836	-1.6399	0.330627	-0.533747	0.635319	0.631778	0.387525	-0.0936256	0.0905433
rs13044335	5.40943e-06	2.04684	2.03463	2.17291	1.45429	1.11281	1.13495	0.543308	-0.483674	1.85763	1.28344
rs285904	5.50922e-06	0.0010583	0.129485	-1.93738	0.211105	-1.0759	0.182734	1.3406	0.445653	-0.120338	0.911139
rs7289536	5.58586e-06	0.67264	-0.424276	-0.0202128	-1.38345	0.23252	0.840707	1.26727	-0.107536	0.758734	-0.300238
rs369763341	5.86078e-06	-0.507929	0.518484	1.78096	-1.17986	-0.881607	0.89534	-0.385699	-0.801937	-0.323194	0.315246
rs3793352	5.89491e-06	-1.01456	0.10241	-0.0351706	0.328896	0.248884	-1.80048	0.31992	0.789655	0.0268736	-1.30711
rs848217	5.94511e-06	-1.02269	0.545495	-2.00764	2.4747	-0.111291	1.60246	0.803138	0.464449	-1.16965	0.850956
rs11788420	5.94606e-06	0.0249355	0.0110047	-0.354945	-0.461381	-0.255785	-1.37309	-0.627761	0.0621051	0.70267	-0.621745
rs10636780	5.94862e-06	0.23939	0.190448	-2.53159	0.86407	-0.733407	-0.704124	1.73055	0.24966	1.13019	0.0107615
rs77434537	6.02262e-06	-0.0944255	-0.361996	0.128123	-0.522291	-0.185088	-0.0427449	-0.590011	0.108076	0.670113	-0.278317
rs13023567	6.05108e-06	-1.94185	-0.997285	0.377162	1.21448	0.541429	-0.790102	-1.42302	-1.56135	1.57197	0.00309423
rs28483178	6.07598e-06	1.52353	-0.150769	-0.513895	-0.36899	0.800207	-1.40625	0.172784	0.96477	-0.0643666	-0.410862
rs6670349	6.22468e-06	1.06537	0.730387	-0.116938	1.17916	0.255053	0.674397	-0.628896	1.16991	-0.45006	-0.570457
rs79833840	6.25859e-06	0.638837	0.669682	-1.93092	-0.194432	1.31118	0.727911	-0.796465	0.534546	2.43814	-0.0640255
rs140846169	6.28183e-06	-0.90771	-0.998878	2.84586	0.506804	-0.863433	0.858068	-1.926	1.03097	0.482867	2.3386
rs292016	6.47044e-06	0.746369	-0.480274	-1.77589	-0.350986	0.655527	0.711922	-0.592902	-0.0229596	-0.493855	0.364582
rs4731419	6.48039e-06	-3.39419	-0.0122633	-0.199016	-0.783669	-0.912669	-0.922953	-2.06351	-0.0856844	0.624959	-0.989069
rs16893453	6.48978e-06	-0.394244	-0.189904	0.629033	0.261447	1.69182	1.87619	-0.897889	-0.331971	-0.139356	1.7382
rs35538997	6.57469e-06	0.269617	1.34813	-0.686688	-0.335201	0.697844	0.195152	-0.0143888	-0.835309	1.57437	-1.53051
rs7803298	6.61163e-06	-1.4721	-0.816747	0.0488878	-0.524827	0.629819	-1.09039	-0.219693	0.11988	-0.904306	1.23596
rs62362825	6.62075e-06	0.0324346	0.0805255	0.990364	-1.84525	0.275391	0.49911	0.120409	0.691321	-0.38666	-0.399104
rs4725995	6.72968e-06	-1.26872	-1.33137	-2.20075	0.0130248	-1.81768	6.28466	-0.169492	-1.26471	-1.47107	-0.0183285
rs55642030	6.90083e-06	-0.522556	-0.564877	-0.340105	-0.393674	1.56669	-0.940359	0.493512	0.405231	-0.275528	1.97322
rs72765312	6.91153e-06	1.46249	1.05219	0.0810667	-1.28845	0.647184	0.183856	-0.442512	0.162669	0.708428	-0.695976
rs1461593	6.91949e-06	1.00826	1.45935	-1.26199	-0.0736266	0.934336	-0.531003	-1.51009	-0.698459	1.37474	-0.826886
rs78883938	6.92594e-06	-0.973723	0.506511	-0.284791	0.792906	0.583696	0.141235	-0.629268	-1.39116	-0.300805	0.537301
rs374922973	6.93904e-06	0.0906953	1.65637	0.320212	0.795433	0.14189	-0.464074	0.647653	1.4118	-0.202452	0.460241
rs12622316	6.94092e-06	-1.19682	0.636308	0.237648	-0.224955	-1.21807	-1.58033	-1.36229	-1.2084	-0.181277	-1.20444
rs2163400	7.02389e-06	-0.758582	-1.6636	-0.0342025	0.615019	0.100177	0.207668	1.68623	0.0879489	-0.112596	1.78244
rs10933066	7.09662e-06	-0.11424	0.800394	0.529971	-0.287134	-1.62699	-0.181469	-0.471615	1.2495	0.166329	-0.645609
rs4856546	7.14751e-06	-0.709566	-1.28461	0.551453	0.0744556	0.682337	-1.33878	-0.212656	-0.135916	-0.0632039	0.446546
rs115498572	7.28198e-06	1.31851	-0.251568	-0.982752	0.379087	0.464057	-0.0831755	0.717084	0.272955	0.240776	1.31425
rs6759106	7.31373e-06	0.446435	0.281189	-0.433337	-0.292956	1.00874	1.26909	0.0935776	-0.50095	0.709863	-0.283876
rs1203086	7.37447e-06	-0.805206	-0.95802	2.41876	-0.342707	-0.17082	0.594809	-0.652641	-0.100088	-0.0502258	2.17927
rs6457109	7.50546e-06	0.501887	-0.493927	0.388314	-0.893046	0.27192	1.25101	-0.898668	0.301163	-0.206978	-0.439162
rs4315682	7.51462e-06	0.33512	-0.256904	0.554979	-0.200798	-0.28298	-1.4807	-0.475732	0.25502	1.10808	0.345131
rs75198138	7.51901e-06	1.28353	1.03473	-1.36916	-0.0165719	-0.0667049	0.681118	2.31783	-0.0807806	1.14001	1.31318
rs541723767	7.52453e-06	0.303787	-0.970317	-0.0242179	-1.4799	-0.903044	-1.785	-1.10398	-0.317382	0.000948347	0.15408
rs62075763	7.53495e-06	0.12327	0.107705	-0.0815866	1.07673	1.29834	1.01951	2.45113	-0.0385592	-1.14515	0.895432
rs1509867	7.67871e-06	0.443291	-0.485403	0.520552	1.67023	0.77935	-0.995841	0.169831	-0.959768	0.169111	-0.113424
rs6545654	7.69676e-06	0.0664123	-0.0112204	0.0515264	-2.7843	-0.815002	-0.83528	0.901939	-0.357557	-0.660405	-1.54043
rs482625	7.73224e-06	-0.784591	0.160609	1.72636	-2.07554	0.234081	0.31338	-0.729837	0.198734	0.61423	0.200237
rs6836066	7.93555e-06	-0.707973	-0.554758	-0.517504	0.301386	0.272921	0.537898	-0.770533	0.200644	-1.13051	0.0401696
rs1357376	7.93734e-06	-0.702374	-1.68683	-2.33867	-0.655951	-0.412789	-1.52694	1.03576	-0.602695	-0.757963	-1.44386
rs79267033	7.94391e-06	-0.489342	0.583857	-0.273395	-1.06712	-1.03518	0.192942	-0.376036	0.0642145	0.142706	0.726467
rs72764955	7.99509e-06	-0.0198671	-0.110174	0.0980009	-0.777221	-0.058348	0.0629224	1.60676	1.59031	1.07646	0.54969
rs2252187	7.99558e-06	0.583881	-0.213048	-1.51619	0.0388204	0.0571208	-0.522682	-0.0188754	1.57055	1.73545	0.412794
rs74746864	8.06291e-06	-0.693459	1.31675	0.959636	-0.529983	0.256345	-0.471715	0.131843	1.49589	-1.45118	0.586453
rs368205746	8.07957e-06	0.0467218	-0.750305	-1.08426	0.50184	0.251348	0.506336	0.02739	0.567649	-1.26832	0.625421
rs1814889	8.08023e-06	-1.06452	-0.144462	0.0440681	-1.12385	0.0310668	1.11174	1.01383	-0.415716	0.940755	1.63767
rs10216194	8.17071e-06	0.500636	0.652409	-1.1548	-2.23765	-0.417778	0.189158	1.66924	-3.0363	0.391681	-0.551329
rs61864670	8.20121e-06	-0.952335	-0.175608	0.451439	1.09077	-2.269	1.39422	-0.661182	-0.885637	0.228995	-1.87516
rs35842344	8.33884e-06	-0.437947	-0.340344	-0.701798	0.209145	0.120054	-0.642747	-0.462436	-1.09316	0.845242	1.088
rs6709037	8.35889e-06	-0.156768	0.1019	2.14839	0.781849	-1.08398	0.244157	-0.788235	1.20538	1.50582	0.288682
rs2376262	8.46756e-06	0.609096	0.714237	-0.980725	1.14863	-0.944946	0.276367	0.3139	0.238464	0.283455	1.76981
rs34888661	8.47273e-06	0.111177	-0.493067	0.883079	0.0133478	-0.964072	0.0349711	-2.38793	-0.688292	-0.0208189	0.298989
rs6003404	8.54221e-06	-0.332998	-0.377153	0.167818	1.05362	-0.175216	0.0681325	0.58372	-1.14917	1.24464	0.312674
rs72896085	8.55671e-06	-0.0733542	-0.734702	-1.40211	1.50361	-0.364857	1.11415	-0.568827	-1.31496	-1.25604	0.238531
rs62144493	8.5703e-06	-0.0923394	-0.471088	0.0381585	-1.01802	2.43712	0.138607	0.714024	-0.0118047	0.0650996	1.2903
rs115925931	8.57826e-06	-1.01978	0.145743	0.918266	1.85235	1.05228	-0.0712603	0.4988	0.719239	-0.145819	1.76139
rs509103	8.76809e-06	0.408198	-0.20508	1.09852	-0.300022	-0.596797	-1.26205	0.594065	-0.82339	-0.644114	0.634003
rs35738376	8.81213e-06	-0.914577	-0.227221	1.06484	0.573855	-0.409711	-0.636774	-0.650838	-1.59847	1.81947	-1.47171
rs7005904	8.85327e-06	2.17008	0.286827	0.275918	-1.74358	0.861625	-0.381336	0.0872573	0.61943	0.0819505	-3.32247
rs679984	8.90169e-06	0.802371	1.38884	-0.697785	-0.246047	-0.907599	-0.454839	1.67732	1.79721	-0.109953	0.662752
rs10766063	8.91215e-06	0.947931	0.744671	-1.16354	-0.75753	1.04329	-0.122907	1.66712	-1.81351	0.129505	2.56391
rs117111481	8.91647e-06	0.91114	1.0753	0.238022	0.786095	-1.27512	-0.596394	-1.35245	-0.149125	-1.40399	0.34509
rs57834575	8.9924e-06	-0.772002	-0.609906	1.43026	0.847708	-1.58981	-1.15781	0.341728	0.760123	-0.0751944	-0.0527225
rs149650418	8.99497e-06	-0.105414	-0.0269358	-0.868606	-0.193278	-0.134245	-0.424756	-1.31916	1.03545	-0.0271051	-0.299194
rs6544855	9.0579e-06	1.69441	1.34234	-0.150705	-0.873999	0.163789	-0.553707	-0.267876	2.97925	0.988088	-0.757248
rs637402	9.1317e-06	-0.791394	-0.033505	-0.130156	-0.81135	1.81832	-0.942731	-0.177075	1.31266	0.293358	-0.739525
rs17243008	9.21937e-06	0.8871	2.52746	-0.878836	0.6029	0.36218	0.12062	0.903311	0.217887	1.60267	0.22283
rs11075089	9.33596e-06	0.164662	-0.810322	-0.778884	0.092009	0.434926	0.524721	0.296238	-0.883604	-0.162279	-0.645659
rs1157317	9.48886e-06	-0.473758	-1.25713	1.51911	1.49283	-0.149098	0.333644	0.593499	-0.22799	0.0890849	-0.774146
rs842823	9.50807e-06	0.911259	-0.161548	-1.4169	-1.67715	-0.671907	-1.17507	1.4928	0.467079	-0.374773	-1.77871
rs13161946	9.53749e-06	0.604979	-1.84305	-0.240981	2.59406	0.404482	-1.78659	-1.6503	-1.57417	0.87207	-0.253475
rs6503863	9.58131e-06	0.941834	2.48823	-1.27753	0.079642	-0.283316	0.178601	0.97004	0.966176	-0.0351368	-3.39631
rs10090654	9.63197e-06	0.135934	0.66871	-0.803371	0.411256	0.97421	1.65889	0.124554	-0.803582	0.513257	-0.107531
rs12585708	9.7105e-06	0.937446	0.978036	-1.83858	0.625732	1.7037	0.782046	-0.055012	0.364517	-0.615606	-0.575614
rs13027834	9.82181e-06	-0.412943	-0.298547	0.393926	0.183019	-0.803366	-0.90273	0.340251	0.686671	-1.41495	0.0453403
rs909885	9.95383e-06	-1.26363	-1.26388	0.238832	-0.318599	1.6081	-0.432005	-0.756062	-1.78762	-1.53235	1.14875
rs76239031	1.01781e-05	-0.660752	-1.57115	-0.48939	-1.82246	-1.4537	0.861371	-0.730988	-0.786646	-1.74908	0.453313
rs60467690	1.02109e-05	0.70695	0.0168567	1.23071	2.34798	-0.120934	-0.384454	0.453204	-0.170283	-0.0440091	1.0657
rs11585006	1.02351e-05	-0.452836	-0.22075	-3.25306e-05	0.77754	0.898619	-0.0865794	1.40736	2.03741	-0.533506	1.36408
rs4016435	1.04407e-05	1.86872	-0.00937483	0.216855	-1.1718	-0.72059	-0.729735	-0.538867	-0.544714	-0.676131	1.23924
rs34107962	1.0507e-05	0.954805	-1.16408	-0.0736657	0.264236	-1.42314	-0.500103	0.534647	1.05039	-0.0620728	-1.76028
rs6946860	1.0572e-05	1.62555	0.944025	-0.000630296	0.539032	1.05086	-0.0672156	-2.59667	1.94335	-0.562841	-0.203479
rs61968184	1.06459e-05	0.624157	0.982952	0.41048	0.420629	0.719905	0.0239683	-0.391376	0.436941	0.0407352	-0.140304
rs7639620	1.07161e-05	-0.715536	-2.49279	2.09794	1.29332	0.780132	1.0023	0.0381511	0.101515	-0.645004	-0.43856
rs12638812	1.07864e-05	-2.35816	-1.88511	-0.738769	0.467487	-0.123492	-1.19733	-1.04196	-0.369434	-0.965384	-0.296979
rs139037159	1.07895e-05	-2.18807	-0.986856	0.993977	0.518061	0.241481	-0.689187	-0.859501	-0.797245	0.147561	0.245407
rs72859280	1.09132e-05	0.637295	-0.0366279	0.680721	0.288054	1.34643	-0.389217	0.73586	-0.576452	-0.529336	0.24993
rs11793504	1.09224e-05	-0.48584	0.323864	0.488431	-0.883327	-1.02038	-0.224289	0.307279	-1.57932	-1.34608	-0.372262
rs13402208	1.09703e-05	-0.171068	2.2524	-1.98347	0.399744	1.60173	1.78252	-0.336082	1.04081	0.816503	-0.0152875
rs2265067	1.10435e-05	-1.4619	0.114616	-0.701748	0.168274	0.0479747	-0.441975	-1.59778	-0.476468	-0.965512	-0.853053
rs34429442	1.1046e-05	0.111384	0.875716	-1.21685	-0.739278	-2.19547	0.189245	1.29059	-0.895252	0.162569	1.52794
rs1947067	1.10544e-05	-1.26613	-0.202445	-0.823154	0.124539	0.609709	1.26051	-2.44695	0.0900983	0.314031	0.897635
rs1152472	1.1102e-05	-0.780688	0.354884	-0.0165031	1.43754	-0.42231	0.523774	0.263112	-0.156528	1.30891	0.553355
rs443168	1.11723e-05	-0.887789	-1.02362	1.1784	0.714386	-1.19424	-1.20123	-1.96099	-0.395636	1.15793	-0.448557
rs112283742	1.11888e-05	1.43056	0.432136	0.688761	0.269732	-0.382772	0.265666	-1.6533	-0.384221	1.00151	0.540871
rs10405259	1.12337e-05	0.555261	-0.32747	0.980624	0.124082	-1.87156	-1.23319	1.35859	-0.476957	-0.000486879	-0.866503
rs7589555	1.14052e-05	0.515925	1.03585	2.33521	-0.749948	0.999005	-0.127819	0.958656	-0.0955266	-0.597547	0.639794
rs7572862	1.14163e-05	-0.0424956	0.860921	0.119383	-0.0300516	0.780602	-1.18909	-0.0512327	-1.38401	1.24379	-0.866205
rs536281451	1.14232e-05	1.63924	0.44818	0.288441	1.6077	-0.125755	-0.329514	-1.20352	0.562219	-0.673816	-0.805694
rs60223336	1.15196e-05	0.266832	-0.233268	-1.38068	0.770367	-0.658306	0.40493	-0.39882	0.427171	-1.37721	-0.357101
rs62078773	1.16091e-05	-0.795661	-1.96554	-0.0880194	-0.0528222	-1.32582	1.34051	0.682408	0.288121	-0.600701	1.13363
rs149609631	1.16608e-05	-1.59051	-1.05773	2.14039	1.33715	0.478017	-0.157691	-0.208954	0.0781449	-0.812053	-1.53164
rs7582486	1.18891e-05	0.55355	0.646819	1.23035	-2.01514	1.06998	-0.372649	0.713178	0.0702942	1.48439	-0.405806
rs140063432	1.20945e-05	0.172374	-0.0713679	0.583838	0.65865	-0.241365	-1.64567	-1.95226	-1.33769	0.337957	1.52819
rs1813058	1.21608e-05	0.0452243	-0.263338	-1.89113	0.815846	-1.29126	0.283743	-0.0109261	-0.279832	0.184504	1.34416
rs10739846	1.22879e-05	0.57377	0.460344	0.71995	-0.540227	-1.73805	-1.08432	0.295278	0.413567	-0.280469	1.91871
rs2711288	1.23563e-05	-1.9907	-0.298902	-0.27052	-0.217515	0.393588	-0.255347	0.072736	-2.08634	0.51068	0.735113
rs4242244	1.24361e-05	-0.397224	-0.433453	-0.439746	-1.32409	-2.08951	0.133747	-0.676005	-0.843591	0.713421	-0.611922
rs75556834	1.26025e-05	-0.490466	0.991293	-2.30994	1.09813	-0.181128	-1.19453	0.233181	1.55141	-1.53312	-1.8018
rs2597115	1.26448e-05	-1.04275	-0.2883	0.625277	-1.14801	-0.0910014	0.138887	-1.84736	-0.821267	-0.891673	0.283011
rs149333757	1.26531e-05	-1.76683	-0.87557	0.341666	0.664947	-1.29904	-0.638268	0.906686	-0.358218	-0.684874	-0.599755
rs117204049	1.27791e-05	0.518941	0.577256	-0.496439	1.4897	1.49768	0.997434	-1.2014	0.353796	-0.738955	-0.033651
rs13019363	1.28096e-05	1.07392	1.26299	-0.0375269	-1.14414	-0.961796	0.971309	0.36038	1.37677	-0.39842	-0.529127
rs1491076	1.28245e-05	-0.383495	-0.117091	0.0192854	-0.296657	0.323744	-1.2996	-1.63248	-0.341201	0.131575	0.717135
rs7181312	1.2854e-05	0.967539	1.64465	-0.823448	-0.976746	0.00462095	-0.51322	1.01482	2.28982	-1.79579	-0.260181
rs6734020	1.28889e-05	-0.0881042	-0.56726	3.28145	0.853332	0.111064	0.724607	-0.63356	-1.39016	-0.590238	0.843215
rs11115877	1.29204e-05	-1.02539	-1.64191	0.407864	-1.70752	1.8778	-0.417969	0.201772	-0.664099	0.957445	0.907319
rs6793964	1.31048e-05	-0.853604	-0.878267	0.349285	0.501206	-0.927563	-0.835745	-2.72662	-1.42108	-0.603437	-1.31072
rs8135174	1.31157e-05	-0.932602	-0.936748	-0.162625	-0.256093	0.0685527	-1.19725	1.60629	-0.32932	0.738973	-0.709522
rs9561922	1.31161e-05	-0.435918	-0.743605	-1.0396	-0.345095	-0.581303	-1.03878	-0.726607	-0.525416	0.514948	0.763221
rs3790086	1.31524e-05	0.940152	0.698225	-0.29663	-1.97126	0.0617552	-1.65454	0.783137	3.36605	-0.305091	-0.727574
rs57642521	1.316e-05	-0.633541	0.540723	1.35453	0.199969	-0.929434	-0.359541	-0.777102	-0.978974	-0.982064	-1.06334
rs7712440	1.32743e-05	1.86367	0.946669	-0.489528	-1.61121	-0.347559	-1.72884	0.139121	1.15552	0.595888	-0.64416
rs4580436	1.34534e-05	-1.08993	-0.361047	0.202442	2.7198	0.343793	0.54177	-0.557183	0.0014277	0.0272161	-1.3921
rs33930642	1.35588e-05	-2.34201	-1.06095	1.03064	-0.312347	-2.00262	0.027867	0.127932	-0.365349	0.0499474	-0.632295
rs495973	1.35643e-05	-0.266043	0.657422	-0.0434413	0.668376	-0.103014	-1.01381	-2.12101	0.146243	-0.897568	-1.19358
rs16884302	1.35862e-05	0.704627	-0.825991	1.78808	-2.40725	-1.17425	1.65359	-1.8131	2.21744	-0.102612	0.68005
rs9987286	1.36844e-05	-0.772029	-0.366199	-0.0798591	0.938682	0.505502	-1.10634	0.0760055	-0.618102	-0.249419	1.16231
rs148678976	1.37781e-05	-0.602549	-0.933633	-0.0957192	-2.37393	0.799964	0.204041	-0.719702	0.50378	0.0376101	-0.525583
rs13515	1.38949e-05	0.112972	-1.16532	0.166384	0.610849	-0.860968	1.32978	0.396268	-0.234107	-1.21651	0.86709
rs2145598	1.39207e-05	-1.17591	-1.52714	1.03013	0.508602	-3.65574	-0.970962	-0.181346	-0.216513	0.814182	-2.56582
rs117592603	1.39505e-05	-0.0595827	0.142275	-1.20597	0.0204837	-0.0868574	0.0060881	0.0552358	1.20357	1.50207	-1.38076
rs1113708	1.39738e-05	-0.166478	0.327531	-1.79498	-1.58053	0.921313	-0.265337	-1.40622	-0.623311	-0.795893	-0.877892
rs12949662	1.40554e-05	2.09538	2.29377	-0.76662	0.779636	0.281977	1.48497	1.52731	1.27613	-1.26884	-1.01812
rs12136261	1.40678e-05	-0.325256	-0.309997	0.0199264	-0.838673	0.196985	1.01535	-0.117441	0.0840621	-0.108045	0.188519
rs608044	1.41704e-05	-1.11767	-1.04861	-0.246284	-0.255814	-0.78587	-1.82807	-1.05768	-1.39394	0.114651	-0.883831
rs186253556	1.41827e-05	2.10497	1.37651	-1.10453	-1.88734	0.30869	0.962698	0.632622	-0.197696	-0.74323	-1.72865
rs77052307	1.44414e-05	0.638603	-0.502398	-0.607354	-0.387839	-2.68023	1.16441	-1.32011	1.43663	-1.0937	-1.05293
rs13065282	1.4534e-05	0.532584	-0.392053	0.620711	-0.301395	1.07887	0.744563	-1.23409	-0.343278	0.828778	0.151811
rs4532	1.45518e-05	-0.261049	-0.941307	0.340519	-1.28232	0.532314	0.618825	-1.41708	-0.171975	-1.16356	0.0990576
rs4578856	1.45612e-05	1.04579	2.11176	-0.627858	-0.234323	0.203298	0.354818	1.52593	0.546867	-0.750353	-1.62865
rs7181782	1.45703e-05	-0.393638	-1.53495	1.1765	-0.15992	-0.409742	-1.14939	-0.427139	0.307543	0.547323	-0.0464788
rs11679627	1.45858e-05	1.19278	1.49881	-0.536324	-0.575605	1.02272	1.49748	0.54874	0.42074	-0.717871	0.0937365
rs6417008	1.46459e-05	0.8836	1.07299	-1.06788	0.251918	-1.66524	-1.77881	1.23703	0.0350356	-0.140289	1.05413
rs144459356	1.4671e-05	0.0561245	-1.03347	0.550214	-0.589471	0.661665	-1.30003	1.4509	1.25244	-0.991748	-0.545223
rs67436663	1.4695e-05	-1.52001	0.433162	-0.983577	1.61055	0.246377	0.144345	-0.657191	1.33918	-0.670161	1.32749
rs9582295	1.4873e-05	0.207405	0.476742	-0.744044	0.500057	-0.0813925	-0.376875	1.20699	-0.222571	-1.53333	0.339817
rs4768121	1.49707e-05	1.59316	1.53537	-2.02569	0.427617	1.18398	0.815497	0.732715	0.349945	-1.87915	-0.120444
rs71014762	1.50366e-05	-1.14553	0.735961	0.525461	0.404024	-0.342525	0.750179	-0.947384	-2.05289	-1.18729	-0.153756
rs7582813	1.53308e-05	0.887015	0.350189	-0.912525	0.246993	-1.0131	-0.209568	0.479077	-0.391059	0.175381	-2.40993
rs35900662	1.54868e-05	0.0182599	0.700771	-3.40228	-0.391176	0.193137	3.17551	0.575829	1.33725	-0.634654	2.24362
rs55723502	1.55174e-05	0.151981	-0.122644	0.274362	0.711772	-0.334101	-0.569446	0.189553	-0.828099	-0.888068	1.18275
rs11630336	1.56144e-05	-0.176944	-0.473498	-0.410561	1.08853	-0.638118	-0.327873	-0.515878	-1.03243	0.280176	-2.05775
rs6898636	1.56242e-05	-1.34458	-1.50339	0.161742	0.0769363	0.293892	1.36861	0.175506	0.202949	-0.151836	0.812925
rs11140417	1.58053e-05	0.758385	-0.3929	-0.202186	0.208458	1.12195	-0.44524	0.299129	0.0550786	0.663299	0.0225025
rs6775299	1.58411e-05	0.237923	1.533	-0.477535	1.15362	-0.018248	-0.439052	-1.22503	-0.631553	-0.839557	0.012644
rs112299924	1.59418e-05	0.169228	1.09679	-1.00235	2.08299	0.632449	0.193851	0.30041	-0.710138	-1.13822	1.05805
rs2151418	1.59567e-05	-0.618477	0.153551	0.153748	1.73626	-0.717038	-0.223343	0.489528	0.0647629	-0.870478	-0.768698
rs62529727	1.60847e-05	0.374613	-0.436565	-0.2001	-0.805584	0.756163	1.64827	0.315654	0.145414	0.0806173	-0.283242
rs578087143	1.60997e-05	-0.00670869	1.39785	-0.0467792	0.719189	-0.35068	-0.205669	0.389385	0.01892	-0.671828	-0.220409
rs35746825	1.61878e-05	0.213889	-1.22258	1.17564	-0.607031	1.52639	0.832771	-0.54158	-0.548422	0.600929	-0.606085
rs4717531	1.63468e-05	-0.00666444	-0.818418	-0.515215	0.420333	-0.573507	-0.605763	-0.41219	1.93752	0.3512	0.685896
rs72933123	1.6438e-05	-0.648235	-0.847856	-0.283413	-0.294643	0.699077	0.0776477	0.909602	-1.09107	0.414188	0.701646
rs11132347	1.6568e-05	-0.664269	-0.468099	0.558186	0.204669	-0.943071	-1.26415	0.405188	-2.04348	1.23447	0.767553
rs1065647	1.65951e-05	-0.749539	-0.916898	0.202796	-0.0343959	2.10886	1.30152	0.588805	-0.702624	-0.939086	-0.0920395
rs10893390	1.66971e-05	-1.01286	-0.935505	-0.683098	-2.66312	0.584718	0.360133	-0.0741252	0.17447	2.10973	0.0543329
rs6976399	1.67609e-05	0.659966	1.70333	-0.285327	-1.59975	0.572998	-0.150095	0.5877	2.35705	0.240847	-0.48231
rs12665834	1.67919e-05	0.518706	0.20033	1.02368	0.795511	1.86657	-0.0381751	0.0730535	-0.13206	0.121342	-0.045499
rs4131657	1.68231e-05	-1.40179	0.327181	0.154875	0.656563	-0.0484773	-0.291099	1.03429	1.17541	0.558223	0.200161
rs11572405	1.68821e-05	0.887612	0.297084	-1.02173	-0.0782834	-1.97606	-0.109591	1.4605	-0.134742	-0.736853	-0.551702
rs570952488	1.69672e-05	0.803755	-2.36256	2.27915	0.597046	-0.922871	0.0146531	-2.58051	-0.608901	0.117969	-1.38477
rs76145915	1.70159e-05	1.70329	0.659781	-1.63428	-0.652825	0.106059	0.134496	1.05301	0.685259	-0.32435	-1.81255
rs174596	1.702e-05	0.255188	2.38579	-0.415777	2.23981	-0.288377	-0.200579	-0.219691	-1.02952	3.99957	-0.625577
rs7305176	1.70874e-05	-0.0119152	0.630814	-0.598303	-0.71104	-2.12534	-0.230434	0.266827	0.0472665	0.0133003	-0.13838
rs71485608	1.72251e-05	0.061824	0.199787	0.759454	-0.72735	0.835558	-0.606274	1.49283	-0.280604	1.35612	0.334426
rs2290600	1.72264e-05	-0.373179	-0.312204	-1.10705	1.20554	-1.11184	-0.827388	-0.239237	-0.265293	0.131708	0.150915
rs62484725	1.73167e-05	-0.703342	-1.22124	1.26741	0.808486	-0.444363	-0.00687429	-1.17695	1.6131	1.43963	-0.571035
rs6693754	1.74127e-05	1.65502	0.428985	0.21405	0.84263	0.399768	0.267204	-0.0950648	0.64247	0.113488	-1.24802
rs4680226	1.74682e-05	-0.383215	-0.336925	0.4068	0.75077	1.0541	-0.957137	-1.2707	0.0260448	-1.08937	-1.26477
rs34598235	1.78564e-05	0.719963	0.931912	-1.36809	0.144005	0.700123	1.07547	1.5541	-1.02347	2.27821	-0.614074
rs9541001	1.78635e-05	-0.558477	0.682131	0.703235	1.03638	-0.924056	0.298716	-0.66925	-0.367831	-0.298682	-1.37058
rs10505891	1.79074e-05	-0.70025	0.55379	0.92152	0.917666	2.32503	0.929051	0.523465	-2.34331	-1.45155	0.684036
rs601032	1.80051e-05	1.37117	0.164085	-0.927246	-1.70625	0.0703135	-2.93268	1.22527	-0.307254	1.04499	1.8177
rs12443367	1.8091e-05	0.832081	-0.421438	0.812871	-0.729486	-0.644692	-0.198743	0.613103	1.44864	-0.627006	2.15073
rs34874159	1.81724e-05	-0.534789	-0.267358	-0.00483736	-0.672493	0.179296	0.108877	0.0995744	1.76136	1.5814	0.966674
rs372524722	1.82197e-05	0.400911	1.64415	0.252166	-0.520162	-0.446014	-1.42792	1.46569	0.101292	0.858958	-0.493821
rs111298975	1.82299e-05	-0.244987	-2.00198	0.479794	0.286607	1.0989	-0.762539	2.02219	-0.161821	-0.815187	-1.10854
rs6722049	1.83116e-05	-0.557836	0.473901	0.364716	1.11905	-0.0347277	0.897998	0.728276	1.23087	0.997556	0.192475
rs114247996	1.83673e-05	-0.521505	0.097129	-1.35183	1.01307	0.740143	-0.776404	0.857882	1.44886	0.475385	-1.5752
rs56142921	1.85837e-05	-1.682	-0.87025	-1.05335	-0.253414	-0.318328	-0.492808	1.35397	1.01427	1.25604	0.371725
rs13078641	1.86585e-05	-1.76799	-0.374928	1.00377	-0.573433	0.465426	0.420833	-2.58762	-2.03161	-1.07174	-0.46488
rs242602	1.87101e-05	0.589966	-1.07235	-0.29972	0.236917	-0.893807	-0.213291	0.774643	-0.0747675	-1.77975	-0.00500415
rs11386752	1.87728e-05	0.625766	1.82909	-0.111653	-0.827242	-1.41381	-1.88132	1.10462	1.06822	1.7415	-0.222021
rs75549204	1.87842e-05	-1.31054	-0.388883	0.254806	0.645497	0.967718	0.274897	-0.415791	-1.55758	0.880492	-0.724524
rs35688649	1.88336e-05	1.33644	1.18485	0.401435	-1.3709	1.37011	-0.20259	0.364124	1.14832	-1.26975	-1.30361
rs55782548	1.88615e-05	2.41747	0.856617	-0.0861666	-2.14412	-0.299142	-0.0580215	-0.515111	1.23891	1.03585	-0.294348
rs381074	1.8862e-05	0.681299	-0.382376	-0.244748	0.464634	0.803646	-0.435533	0.355462	0.166487	-0.053502	0.277133
rs7579579	1.89145e-05	-1.271	-0.137185	-2.23805	-3.18964	-3.7469	4.68918	-0.541742	1.2897	2.43884	3.01795
rs79720939	1.91423e-05	0.321188	-0.857962	-0.907182	-0.0930838	-0.304479	-0.227297	0.959443	0.97981	0.415813	0.908646
rs16967253	1.91819e-05	-0.646427	-0.458646	0.72572	0.727001	0.481698	-0.242466	-0.39163	0.0271135	-0.196073	0.370439
rs12386521	1.91949e-05	1.61316	1.1532	-0.944974	-1.08621	-0.275871	0.524624	3.03868	2.83272	-0.155656	-0.64642
rs34492265	1.92381e-05	-0.217436	-0.723169	-0.934409	-0.115108	1.6504	0.397927	0.476419	-2.46821	0.346451	0.95736
rs571079699	1.93861e-05	1.61577	2.36464	1.95039	-0.348168	0.102747	2.33833	0.875668	0.963323	-0.368182	-0.729369
rs138104636	1.94286e-05	-0.285375	-0.0615291	-0.123271	-1.77759	-1.58708	2.20921	1.36487	0.624908	0.0465158	-1.26419
rs2727916	1.95142e-05	-0.487726	-1.00144	-0.791397	-0.303177	1.19768	-0.434897	-0.730505	-0.290737	-0.0875688	0.262649
rs12533425	1.9635e-05	0.291743	-0.260462	0.373785	-0.277055	-2.29906	0.119687	-0.0141936	-1.40537	0.569209	-0.863568
rs6584660	1.96741e-05	1.90088	0.181858	-1.39305	0.764083	-0.270518	0.878437	0.358826	0.890044	-1.00469	-0.447738
rs7127452	1.98508e-05	0.212923	-0.528961	-0.957523	-1.45733	-0.528473	-1.17563	-1.47303	-0.409347	1.13587	0.205487
rs1246267	1.98759e-05	-1.11827	-1.06048	-0.573195	-0.159776	-0.297	0.687949	-1.74558	-0.0477811	0.33592	0.116147
rs2705181	1.993e-05	-0.47351	-0.473667	0.348358	0.937631	1.17924	-1.76036	-1.14038	1.24047	-0.780922	-1.50665
rs37971	1.99374e-05	2.05477	1.42691	-0.400777	-0.19048	0.594626	-1.68335	0.144881	-0.450786	-1.33196	0.750752
rs2415055	1.99939e-05	1.07973	1.29197	-1.23591	-1.16852	1.9879	0.198002	-0.942013	1.44135	0.59148	0.838338
rs113720939	2.00116e-05	-0.350299	-0.343193	0.775923	-0.191313	0.628619	0.29874	-0.0373208	-0.147258	-0.252913	-0.650644
rs4965625	2.00278e-05	0.499284	-0.252822	0.68528	-1.60646	-1.0413	-0.0130181	0.633211	0.245512	-1.64557	-0.312306
rs62197748	2.015e-05	0.291938	1.62012	1.11303	1.30155	1.4534	1.82022	-0.673772	-1.30723	-1.49802	-0.373381
rs2097061	2.01578e-05	-0.791159	-0.291424	0.810715	0.718595	0.948799	-0.110968	-0.360241	0.0525194	-0.861546	1.39059
rs765281	2.01619e-05	0.718615	0.104285	-1.13023	0.757859	-1.7672	-0.834476	0.358647	0.769696	0.0848053	1.31778
rs6699378	2.01913e-05	0.136287	-0.319629	0.561569	-1.63004	-0.739218	-0.118621	0.81358	1.99113	-0.197378	0.682437
rs193796	2.03112e-05	0.299295	0.964579	-1.11054	-1.45338	-0.755069	0.0670115	0.761824	0.0291984	0.422594	0.845473
rs17203282	2.03456e-05	-1.13015	-0.901427	0.010424	-0.518022	-0.212258	0.162905	1.4989	-0.830572	-0.475193	-0.482278
rs12476184	2.03689e-05	-0.914636	0.799347	0.989088	-0.98534	0.869037	1.42123	0.708354	0.0159887	-1.91316	-0.0195278
rs1075126	2.04082e-05	1.37887	1.06503	0.338479	1.05955	0.570104	0.847106	0.723319	0.561875	0.347261	0.45483
rs4958630	2.05891e-05	0.168218	0.175913	1.37707	0.2048	1.1674	-0.244906	-0.888502	0.197724	-0.68418	0.98771
rs13085168	2.07616e-05	0.753994	0.958736	-0.683558	-0.424653	1.77928	0.0174432	-0.564338	0.743674	-0.140143	-0.101704
rs932126	2.07649e-05	1.53414	0.246145	-0.710488	1.35748	-0.4649	-0.606049	0.288116	-1.26816	0.00830056	-0.081226
rs4771515	2.07859e-05	0.544599	1.20199	1.81695	1.04084	2.02492	0.890552	-0.0962539	0.247505	0.00250324	-0.884637
rs2029184	2.08083e-05	1.36899	1.38054	-1.40246	-1.2135	1.45713	1.02055	0.81116	0.89704	0.407561	-0.563461
rs12594365	2.11017e-05	0.887052	0.337941	-0.808984	0.526976	-0.674342	-0.408554	0.297088	0.60734	0.157256	-0.0650618
rs601953	2.1269e-05	0.817619	1.13534	0.0834089	-0.193813	0.768324	0.215399	0.62096	1.12478	-0.105594	-2.30866
rs17664492	2.1336e-05	-0.598521	-1.22272	0.306079	-0.696095	-0.388198	-1.04094	-1.81253	-0.913967	0.368732	0.0391639
rs10767861	2.13725e-05	1.85806	1.40425	0.476039	0.0900873	1.02119	1.41244	0.892673	1.02207	-0.154575	0.473207
rs78066960	2.15797e-05	-3.54861	1.91436	0.43034	-1.38454	0.106707	-0.305487	-2.7459	0.685462	0.746292	-0.821176
rs7683963	2.16349e-05	-2.26007	-0.329564	0.847733	0.333615	-1.53889	1.34198	-1.25915	-0.198753	-1.99006	0.288666
rs1196366	2.17225e-05	-0.356271	-1.26527	0.392559	1.30836	0.732198	-0.910343	0.161711	-0.0157679	0.228428	-0.218637
rs3789614	2.17666e-05	-0.79932	-1.27708	-0.761223	-1.23315	0.203273	1.12058	0.205872	0.989526	1.24202	-0.778551
rs73036376	2.18433e-05	0.567197	0.454925	-1.45185	0.657395	0.373948	0.249416	1.09842	0.0115224	1.35489	0.10388
rs7690208	2.18519e-05	1.17093	1.2872	0.510736	0.512834	0.916768	0.228768	0.545146	1.27036	-0.58651	-0.979325
rs493077	2.1908e-05	1.4301	1.87889	-0.394984	-0.96991	0.194199	1.25353	1.23767	0.0975764	-0.058644	-0.0260202
rs576722	2.20285e-05	-1.06002	-1.79201	2.33309	1.17128	0.0905043	1.48769	-0.90108	-1.15125	1.95299	-0.599
rs17024609	2.21017e-05	0.324982	0.127036	0.137086	0.715064	0.442228	0.326368	-0.890131	1.63408	1.20215	-0.115769
rs7552867	2.21027e-05	-0.868801	-1.5347	-0.791196	-0.0992821	-0.110801	-0.377122	1.46426	-1.5867	-0.387447	0.204404
rs7962259	2.21212e-05	-0.204204	0.413505	-0.452041	0.683407	0.311534	0.0794833	0.219859	0.741611	-2.05599	0.725762
rs3832327	2.21585e-05	-1.04797	0.514617	-2.08429	0.258758	-0.415733	0.0917442	-0.124576	1.23527	-1.95209	-1.32621
rs6669142	2.22612e-05	0.190288	0.835401	-1.12472	2.13166	1.83551	0.868023	0.269391	1.92173	-1.84703	-0.358665
rs35232614	2.22889e-05	0.62633	-0.424116	-0.535931	-1.10615	-1.37706	1.29214	-0.180367	0.179449	-0.149229	0.130651
rs222903	2.24896e-05	-1.0775	-0.258762	-1.07767	-0.0580144	-1.64322	-0.753412	-1.63088	-0.818127	1.24236	-1.81881
rs13031586	2.25118e-05	0.489145	0.47042	-0.20877	0.855755	-0.699717	-0.302435	-0.232745	1.33169	-0.620088	-0.670115
rs12455915	2.26398e-05	-0.593713	0.339169	0.209963	0.514922	1.06261	0.579494	-1.71082	-0.966109	-0.210095	-0.449019
rs11890028	2.27487e-05	-0.0721082	0.0234196	-0.174027	1.32598	1.22074	0.596345	-1.28766	1.65215	-1.62897	0.642104
rs114965479	2.27956e-05	-0.816879	0.155329	1.20636	1.07662	0.132328	0.960414	0.198277	-0.716418	-0.971225	1.78003
rs10512627	2.29362e-05	1.81719	0.993772	-0.982571	1.63153	-1.03233	-0.648574	0.121365	-0.990567	-1.89755	-1.50759
rs2346804	2.29624e-05	-0.895443	-0.574672	-0.349283	-1.0409	-0.0425203	0.772447	-0.56507	-0.643397	0.228758	-2.25227
rs1841722	2.3003e-05	-0.226568	0.842846	0.0037775	1.51035	-0.152549	1.6823	-0.700216	-2.04945	-0.880289	-1.4851
rs17594301	2.30752e-05	0.872245	0.212821	-0.293935	-0.31732	-1.489	1.00168	-2.19122	0.458335	-2.78012	-1.82305
rs10208206	2.31279e-05	-0.620328	1.58542	-1.01282	0.771551	0.735927	1.03043	-1.23177	-1.71202	-1.85082	-0.685998
rs77600118	2.31543e-05	1.41935	-0.0640975	-0.753662	-0.945414	0.139432	-0.223618	0.781436	-0.547762	0.0444763	-0.566298
rs73035453	2.33392e-05	-0.569243	0.00517413	0.883521	0.0718529	0.0921024	0.258919	-0.441009	-0.840742	-0.818918	-0.151116
rs378921	2.34041e-05	-0.478655	-1.24252	0.561736	1.6063	0.240539	0.653884	-0.349258	-0.858402	-0.617667	-1.28101
rs1497953	2.34736e-05	0.95818	-0.553051	-1.27188	-0.893095	0.305044	-0.355472	-0.170428	1.15198	-0.791751	0.775325
rs6994843	2.35259e-05	-0.507175	-0.832068	0.699236	-0.285257	-1.64632	0.115734	-0.175819	0.335241	-1.33494	-0.518351
rs72861672	2.36185e-05	-0.624392	1.30178	-0.335048	-2.209	0.505249	0.197915	-0.280215	0.547914	-0.221339	-1.84626
rs35777748	2.37381e-05	0.794793	1.53392	-0.172053	0.88683	1.15989	-1.16775	1.41741	1.07028	-1.53272	0.639951
rs10246132	2.38863e-05	-0.906306	0.0413804	0.70744	0.60536	0.112432	-0.851128	-0.5037	-0.547159	-0.734079	0.448132
rs35136338	2.41031e-05	-0.269079	1.06191	0.475282	0.17952	-1.20747	-1.22096	-0.686906	-0.456565	1.69336	-0.0346859
rs1840790	2.42782e-05	-0.709456	-1.86749	-0.779479	1.36129	1.36679	-0.337234	0.826387	1.54355	-1.39931	-0.273434
rs71028481	2.43222e-05	0.505188	1.64255	-1.5408	-0.968713	0.591842	1.70725	0.676821	0.0834275	1.10284	-0.295506
rs1107064	2.43723e-05	-1.21739	-0.830946	-0.246054	0.43906	-0.286983	-1.60202	-0.0417347	-0.194472	-0.695252	-0.723155
rs7544520	2.44658e-05	0.661435	0.597221	0.396916	0.735135	0.64541	0.876867	-0.150509	-0.772864	-1.34843	-0.345651
rs4517730	2.44999e-05	2.23395	1.95518	-0.8451	-0.508167	0.317505	-0.704354	-0.412718	2.12052	-1.77777	0.0303773
rs294932	2.45478e-05	1.65302	2.3826	-0.4802	1.60671	-1.04392	-0.788894	2.61285	0.090511	-0.692753	-0.0430166
rs17640676	2.45773e-05	0.405126	0.480729	1.09198	1.84794	-0.365975	0.24494	0.83176	0.119258	1.12878	0.092398
rs73563880	2.48353e-05	0.250152	-1.52793	-1.04188	-1.10689	-2.45676	-1.23928	-1.88976	-0.732179	-1.70451	0.0134389
rs17331955	2.49854e-05	-0.173933	1.76153	0.121825	0.546559	1.9134	-2.41504	1.05591	0.201122	0.0037993	0.201103
rs61875339	2.50334e-05	-0.771055	-0.062786	-0.798289	-0.747629	0.97022	-0.491311	-0.39881	-0.0724081	-0.0220401	0.503915
rs74624629	2.52242e-05	-0.675103	-1.40163	-0.554301	0.0763114	-0.792266	-0.418094	-1.03204	0.630438	0.252422	-2.00994
rs1059004	2.54223e-05	0.0914182	0.349531	0.764089	-1.31381	0.783671	0.386324	-1.181	-0.179227	-0.0356822	-0.622933
rs6856261	2.54806e-05	-0.116732	-0.529982	0.564842	-0.912595	-3.1154	1.38083	1.40954	0.459821	1.3505	-1.43641
rs536368	2.54917e-05	1.85468	1.47888	-0.2159	0.468527	1.75415	0.507353	-0.481228	0.899157	-0.113072	1.26377
rs10180202	2.55152e-05	1.1634	0.140641	-0.498059	0.0179002	0.557597	-0.608042	-0.50849	0.00846228	-2.12112	-0.635837
rs7605252	2.55445e-05	-0.0343209	0.126706	-1.00304	0.865627	-0.177428	0.835097	1.4594	-1.35392	0.205507	-1.36985
rs74746650	2.57487e-05	1.26365	3.21879	0.128864	0.755994	-0.142105	0.880411	1.69068	1.31854	-0.149199	0.514781
rs539507895	2.58029e-05	-0.421203	0.421713	0.58119	0.429225	0.0358987	0.4255	0.461026	-0.443507	-0.505078	-0.657821
rs79298355	2.59249e-05	1.43063	0.573232	1.00744	0.623473	1.14039	1.73542	0.835629	-0.667301	0.527322	0.559817
rs9311976	2.60574e-05	0.883946	1.16715	1.16519	-0.833117	0.664361	1.12211	-0.159385	0.448521	-0.533758	0.656877
rs10201149	2.61845e-05	-0.295553	-1.25388	0.459547	-1.46033	-1.65379	-0.0917995	4.32531	0.140582	1.46004	0.160809
rs412564	2.63614e-05	-0.478807	0.69593	0.768766	-1.50911	0.624797	2.14557	0.25245	-0.139185	1.18326	0.778498
rs1973028	2.63932e-05	-1.24974	-1.47038	-0.373849	-0.747199	0.447945	0.915576	-0.212403	-0.574071	-0.289805	1.49857
rs4844634	2.65413e-05	-1.62668	-0.969094	0.0533326	-2.87995	-0.978169	-0.935604	-1.56337	0.691765	-0.685358	1.05091
rs9964558	2.6562e-05	0.222116	-1.67999	-0.191437	2.65157	-0.632927	2.98592	0.230621	0.314772	-2.408	-1.91446
rs4376462	2.66552e-05	-1.0579	-0.78877	0.470916	1.34293	-0.4509	-0.985645	-1.8938	-1.13945	0.394012	-0.328986
rs12034052	2.66911e-05	0.367564	-0.928405	-1.00615	0.224001	0.327874	0.267483	-0.431923	1.31999	-1.11272	-0.879724
rs10836968	2.69006e-05	-1.87559	-0.729816	0.41431	-0.266636	-0.073559	-1.83173	0.0866137	-1.72805	-1.36885	-0.504365
rs9975962	2.69131e-05	0.999389	0.949954	1.44844	-0.608681	1.80849	-0.896965	0.636718	0.309413	0.129721	-1.09934
rs2834301	2.69297e-05	0.538145	-1.69199	1.57343	0.666881	1.64771	0.258453	0.0987927	-0.257034	2.22496	-1.47342
rs6065096	2.70973e-05	0.92386	-0.0547974	-0.609348	-0.594828	0.720383	1.97805	-0.471488	-0.237083	1.99093	-0.556407
rs75671031	2.71944e-05	2.48314	2.86242	-0.307628	-0.661497	0.850725	1.2421	0.452929	0.793769	0.767481	-1.44196
rs1813603	2.72368e-05	-0.058785	-0.616412	1.28455	1.08539	-1.2204	-0.766788	-0.521099	-0.463829	-1.73676	-0.00174264
rs10502727	2.73469e-05	-0.755279	-0.991776	1.35508	-0.108334	1.30307	-0.737702	0.234162	-0.722024	-0.825272	-1.09531
rs11582952	2.73492e-05	1.38955	2.31526	-0.325253	0.510813	1.14811	-1.10059	1.00158	-1.15066	1.74938	-1.05025
rs78447376	2.73513e-05	0.175822	0.738641	0.67097	2.44158	0.510215	0.303468	1.8018	-0.376054	-1.08242	0.529142
rs7571637	2.73922e-05	-0.426869	-0.562654	0.990074	1.97691	2.57313	-1.99195	-0.579716	-0.0633216	-0.233683	-1.72009
rs115704619	2.74039e-05	0.49209	-0.876018	0.846368	-0.912259	0.790567	0.597022	-0.261114	-0.417821	-0.52111	0.189479
rs13279922	2.74464e-05	1.742	1.53021	-0.317209	-0.644921	-0.595609	-0.286431	0.774288	2.30583	-0.417786	-1.93617
rs9601795	2.75696e-05	-0.949988	-1.44315	0.311629	1.04636	-0.305178	-1.46559	-3.15301	-0.468262	-2.1101	-0.466502
rs7903956	2.77623e-05	-0.132945	1.32377	-2.19924	1.95621	-0.307951	0.211569	2.25179	-1.72565	0.305651	-0.126322
rs62249937	2.78631e-05	0.167959	-0.0874574	-0.396556	-1.28323	-1.104	0.206274	-0.0806824	-0.335099	-1.34447	0.418606
rs976546	2.85252e-05	0.797318	0.943971	-0.669637	0.873006	0.343993	-0.296739	0.6471	1.04179	0.120647	1.86694
rs9318641	2.87093e-05	0.947935	-0.771928	-1.65972	0.995314	-1.23588	0.736183	-1.7463	0.317522	-0.848001	-0.818653
rs658318	2.8822e-05	-0.128172	-0.696659	-0.568481	0.333559	-0.295665	-1.72947	-0.0502055	0.555082	0.188042	-1.41979
rs141713641	2.88333e-05	0.519498	-0.255719	-0.15413	-0.43817	0.654399	-0.534513	-0.419209	-1.12307	-0.178758	0.307047
rs10156491	2.88592e-05	-1.67508	-0.587001	0.0631509	-0.313626	-0.258225	1.11794	1.6879	-1.67835	-0.433977	1.45072
rs73133289	2.8985e-05	0.192776	-0.993983	0.197071	-0.705194	-2.5984	1.57443	-2.0179	0.736475	-1.0686	1.08937
rs10810854	2.91786e-05	-0.208684	0.499783	-1.18373	0.449675	0.0946592	0.327626	-0.579771	-0.136232	0.0675186	1.33712
rs143632180	2.93249e-05	-0.766298	-0.466927	-0.0876593	1.41547	1.31969	1.09123	0.593128	1.01448	0.348742	0.0429237
rs11159626	2.96123e-05	-0.738254	-1.47718	-0.307537	-0.238785	-0.396971	-0.238037	-0.12081	0.381338	-0.0882252	0.470881
rs56323232	2.96189e-05	-0.577424	-0.389305	0.398134	0.432395	-0.149081	0.736509	-0.226321	-0.846827	-1.09884	-0.817293
rs79075745	2.97245e-05	-0.921564	-0.921566	-0.85784	-0.91704	-0.617461	-0.950414	0.0228347	-1.43664	-0.069356	-0.245764
rs55786712	2.98114e-05	-0.810736	0.00923461	0.755129	0.468351	0.779705	-0.820159	0.971241	0.68239	-0.428004	0.168869
rs803862	2.99871e-05	0.162991	0.974834	-0.131485	-0.492058	0.848487	-0.360805	-0.00677667	0.368917	0.969331	1.21419
rs17625605	3.02134e-05	0.433134	0.315299	-0.878167	0.472496	0.132114	0.530133	-0.546045	0.393503	-0.998497	-1.22685
rs9601730	3.03838e-05	0.351495	1.31908	-0.793377	-0.119429	0.111178	-0.716906	-1.30055	-0.0773207	0.376488	1.58753
rs6667030	3.04288e-05	-0.726409	-0.876577	-0.675695	-1.23515	-0.848846	-0.778412	-0.491914	0.0124971	-0.324284	0.0908579
rs10767742	3.08256e-05	0.196696	-0.721076	-0.650092	-0.490829	-3.28874	-0.25168	0.486514	-2.32063	-0.489252	0.228617
rs4517716	3.0958e-05	-0.846872	0.356178	-0.317897	-1.05112	0.813219	-0.934703	-1.08483	0.692139	0.223547	1.53949
rs11856936	3.09664e-05	0.229132	0.596079	1.14747	2.04709	0.022285	-2.43954	1.86253	0.172853	-0.69369	1.67098
rs13195648	3.09712e-05	1.7188	1.29799	0.92523	-1.27467	0.151649	0.471284	0.704791	-0.0303121	2.86384	-0.760691
rs115692351	3.10262e-05	-0.79202	0.298442	-0.349296	1.70206	1.50769	-1.76939	0.0596401	0.0806359	-0.550057	0.575334
rs12184503	3.10748e-05	-0.202319	1.49108	0.882977	0.45707	0.532617	0.694011	2.46803	0.310028	-0.363391	1.21043
rs73060070	3.1169e-05	0.165092	1.27768	0.337848	1.22229	-1.03218	-1.02848	-0.0330109	-1.19456	1.86653	-0.695744
rs35541348	3.1176e-05	0.235803	0.308709	-0.548292	-1.49428	-1.16285	0.699714	0.114346	0.684124	1.32683	-0.825961
rs56975726	3.12245e-05	-0.686136	-0.222072	-1.68592	-0.0184781	2.20381	0.0989667	-0.684529	-1.35376	1.08931	-0.303357
rs11406716	3.12359e-05	1.57627	-1.15857	0.650851	-1.22832	-0.0419524	-1.06876	-0.696951	-0.74234	1.32283	0.82745
rs1220525	3.13555e-05	-0.749194	-0.101855	-0.878809	-0.916707	0.418765	-0.316025	-0.386982	0.228242	1.83914	-1.08049
rs6069443	3.16123e-05	-0.61378	-0.828609	-0.416595	-1.40721	0.795558	-1.17186	0.271633	0.318256	-0.283224	0.695754
rs117585819	3.17963e-05	-0.798115	-1.15281	-0.169759	-0.380169	0.334645	-0.381753	-0.102485	0.0361141	0.289476	-0.0804513
rs56278441	3.19405e-05	-0.160258	-0.776982	1.16081	0.0650079	-0.570313	1.60935	-0.634079	-0.699187	0.0494787	-0.515353
rs574896	3.20284e-05	-2.46437	-1.1353	1.11584	-0.201817	-0.314887	-0.171832	-0.469761	-1.38962	-1.03072	0.498844
rs12601631	3.21085e-05	0.719021	0.38858	0.727203	0.599465	-0.636691	0.86508	0.597624	0.121567	-0.47507	1.86075
rs66657421	3.21172e-05	-0.278101	-0.316078	1.31957	0.390615	-1.53913	-0.522231	-1.74191	-0.185317	0.0993331	-0.0464157
rs2307554	3.22276e-05	-0.0631737	-0.904575	-1.53813	-0.139975	0.618983	-0.0409488	0.373525	-0.749554	0.1319	-0.392766
rs35118217	3.22349e-05	0.430352	1.09081	-1.09007	-0.94088	-0.356475	0.768294	0.464286	-1.49012	2.77506	1.35909
rs3787345	3.2238e-05	1.91279	-1.01483	-3.44217	2.09334	0.712756	-2.04074	0.659497	1.48478	-2.9486	-0.605798
rs56040398	3.23039e-05	0.341825	-0.980493	0.0681354	-0.376511	0.425902	0.337148	-0.27971	0.5121	-0.476104	-0.869568
rs10182503	3.23719e-05	1.1271	1.00284	0.0300241	-0.421702	-0.242921	-0.0944825	0.44844	0.708492	-1.03867	2.00434
rs11979605	3.24058e-05	0.0425424	-0.270949	-2.08365	1.83773	-0.949669	-0.185023	-0.235231	0.1899	-0.913443	-0.129234
rs6992732	3.24355e-05	-0.400024	0.0669037	-0.074881	-0.781287	0.454499	1.85451	-1.15125	-0.25174	1.11226	0.744567
rs5920350	3.24675e-05	0.818168	0.986884	-1.00275	-1.4296	-0.0355992	0.795651	1.20991	0.949696	-0.291527	-1.14808
rs11014328	3.25451e-05	-0.0104634	0.547367	0.816406	0.107461	-0.200901	-1.1511	1.02802	-0.148431	0.009232	-0.276871
rs35004807	3.26146e-05	2.2515	2.6515	0.608168	2.81839	-0.217289	-1.11337	0.139578	-0.714505	-0.694906	-0.326098
rs2920264	3.27275e-05	-0.414298	0.292906	0.837044	-2.36049	0.170476	-1.08983	-1.19034	2.58927	-1.25852	-0.578853
rs334547	3.27814e-05	0.336087	1.74765	1.08696	-0.414548	1.40341	-0.413626	0.526511	1.14979	-0.798589	0.503852
rs1876156	3.28459e-05	0.161812	0.616911	-0.0450573	0.08988	-0.226293	-0.817051	-1.38568	-0.431703	0.413444	0.310191
rs4456908	3.28731e-05	-0.712321	-0.165059	0.0352252	1.20425	1.62203	-1.56815	-2.7247	1.56674	-2.48297	-1.86658
rs184058797	3.29305e-05	0.166155	0.0298939	0.866348	-1.75378	1.28612	-0.706853	-1.96995	-0.454899	1.672	-0.85816
rs1912961	3.3059e-05	-0.0342711	-0.676386	-0.86453	-0.0909679	0.826712	-0.563921	0.83533	-0.074088	0.998601	-1.01892
rs560944059	3.31631e-05	1.14239	0.216841	-0.952777	0.110156	2.33003	0.675844	0.123306	2.51737	1.17873	0.444821
rs6958233	3.32419e-05	1.69855	1.08231	0.0446472	0.324947	-1.35797	-0.048178	-1.09011	0.783544	-1.09724	0.518177
rs9866956	3.32513e-05	0.232219	0.831578	-0.14285	-0.0807195	1.05254	0.859465	0.637807	-0.690144	2.21367	-0.0358545
rs11785209	3.36562e-05	-0.034322	-1.27429	0.948982	-0.694449	-1.33857	-1.19599	0.429168	-0.0458256	0.798076	1.13141
rs10910082	3.37879e-05	-0.739461	0.389575	1.98907	-0.674887	-0.0679437	0.349737	-0.643115	-0.976552	1.15178	1.01
rs117583384	3.39314e-05	-0.579131	-1.56223	-0.373466	1.59896	-1.12485	-2.57291	-1.00242	-0.144103	-2.10925	-0.256635
rs55704627	3.39377e-05	-0.720034	0.137168	-1.47729	-0.0718662	-2.06714	0.238483	-1.04941	-0.483466	-0.71001	-0.480404
rs1903578	3.4096e-05	0.920494	0.124864	0.705211	0.650079	0.607352	1.04666	0.192026	0.461405	-0.120595	-0.635429
rs4858819	3.42867e-05	-0.614303	-2.26802	3.29199	-0.799406	0.855745	0.851862	-0.86838	0.123095	1.0072	4.11624
rs72900120	3.42965e-05	-0.0321503	0.504808	-1.17402	-0.214276	0.614152	-1.46958	1.08338	0.747997	1.10897	-0.899046
rs60276440	3.43301e-05	-0.638216	-0.170424	-0.082242	0.521425	-0.419854	-0.818504	1.16874	0.487016	-0.00993129	0.199149
rs7979684	3.45694e-05	1.42054	0.395079	-0.719453	1.11818	-0.363724	1.15043	1.05803	0.779006	-0.445142	1.52966
rs7681688	3.49394e-05	0.235713	0.333224	-0.699565	0.897986	-0.641853	-0.866185	1.10943	1.05548	-1.3143	0.478712
rs150203597	3.51176e-05	-1.15827	-1.83174	-0.199807	-0.152797	-1.88065	-0.688647	-0.310482	-0.561699	-1.32505	-0.96015
rs57603722	3.51519e-05	0.643648	0.287066	0.455042	0.740647	-1.16438	-0.166606	0.961159	1.16643	-0.923392	-0.712905
rs140476773	3.5306e-05	0.291135	0.434612	0.911674	1.31509	0.422141	-0.897411	-0.000930204	0.645396	-0.0665357	-1.1128
rs17148810	3.54367e-05	-0.84977	1.53337	-0.694898	-0.0820814	-0.0272604	-0.488145	0.769549	1.14328	0.218033	-0.317901
rs77220522	3.55125e-05	0.195799	-0.436314	-0.926569	-0.420739	-0.46476	0.605429	1.0197	-1.28539	1.14227	0.75309
rs10994285	3.55715e-05	-0.0726457	-0.0346409	0.256452	1.22068	1.51472	1.00715	-0.0793124	2.27206	0.385955	-0.0195736
rs2734352	3.55778e-05	0.825571	0.552238	-0.50507	0.425836	-1.87115	-0.26219	0.240184	0.458053	0.404865	0.419162
rs2590443	3.55971e-05	0.369623	0.0537879	1.13386	-0.0986377	0.973964	-0.356201	0.70492	0.137709	-0.794344	0.572389
rs4650516	3.56193e-05	-0.377397	-0.960635	-0.462049	0.0898219	-1.07455	-0.703678	-0.420559	-0.53142	0.916861	-0.7767
rs6827510	3.56371e-05	-0.0384085	-0.505187	0.959326	1.41464	0.747363	-0.840033	1.70456	0.448077	-0.776863	0.215997
rs77709995	3.5734e-05	0.674208	-0.321929	-1.75408	-1.03943	-0.145725	0.500347	1.39027	-0.644065	-1.51823	-0.172903
rs760575	3.57493e-05	0.826182	-0.412608	-0.169668	0.245121	0.201771	-1.13772	0.864844	-0.480211	0.332028	-0.112587
rs11655183	3.5808e-05	-0.635468	-0.281161	-2.13378	0.226767	0.623357	-0.344735	1.31039	0.728127	0.449471	-0.253726
rs56252483	3.59428e-05	0.222228	-0.830142	0.752378	0.0760039	-0.699144	0.739841	0.509104	-0.621354	0.651639	0.200527
rs4074118	3.60603e-05	0.166846	1.4968	0.0243697	1.69674	0.850315	0.0730879	1.27612	0.622936	0.294685	1.87952
rs150794449	3.60651e-05	1.03389	0.784137	-0.508906	0.90248	0.594371	-0.080154	0.506773	1.19848	0.495777	-0.264451
rs3006608	3.61267e-05	0.234651	1.00842	-0.702508	0.994796	0.287517	-0.679036	0.245731	-0.426732	-0.674005	-1.04909
rs79732575	3.61564e-05	-0.564439	-0.645037	0.63597	0.271257	0.00517327	-0.0970143	-0.521306	0.0729126	1.43054	0.537134
rs7844210	3.61879e-05	-1.33514	-0.836272	-1.0852	0.627309	-2.14137	-1.09217	0.766294	1.39866	-0.325033	0.193451
rs9966377	3.63034e-05	0.0392401	-0.242503	1.09215	0.79726	0.395897	-0.286821	-0.151784	-0.0919606	-0.597372	-0.31751
rs57620563	3.64983e-05	0.336608	1.41867	-0.268909	-0.594031	-1.22039	-0.769944	-0.673328	2.37391	-1.02863	-0.273962
rs56382206	3.65722e-05	0.712541	1.40228	0.224537	0.71682	-0.692379	1.35728	0.471968	-0.511251	-0.120322	1.3547
rs17071110	3.68638e-05	1.62963	-0.241667	-1.73779	-2.57247	-0.0272921	1.11372	0.211804	0.125862	0.105898	-1.06001
rs114009785	3.69211e-05	0.36882	1.08258	-0.591275	-0.570701	2.19838	1.08085	0.0382628	-0.174968	0.536148	1.82844
rs116021294	3.69889e-05	-1.47193	-3.26371	1.22623	-1.07649	-0.676961	-0.760318	0.172871	-0.81821	-0.378442	-0.764399
rs12137505	3.71893e-05	-0.322327	-1.11842	1.91934	0.0831768	-0.345087	-1.61483	-1.61548	-0.800596	-2.57878	-0.736552
rs377231555	3.72051e-05	-0.273826	1.90239	0.572559	-0.03624	1.77323	-0.0260518	-1.25222	-0.530078	1.51018	0.507067
rs55871839	3.72074e-05	0.397808	-0.3693	-0.217844	-0.561836	-1.60835	1.08957	0.13555	0.763722	-0.433336	-1.25176
rs116982609	3.72503e-05	0.793697	-0.392973	0.370958	1.37211	0.510351	0.073919	-1.32481	-0.34219	-0.70717	-0.361074
rs62297625	3.72822e-05	1.1359	-0.246882	-0.912102	-0.625991	0.0616274	0.822572	1.16448	0.206446	-0.860236	-0.336134
rs17100485	3.7452e-05	-1.09347	-1.20814	1.60853	-1.21958	0.765544	-1.67064	-1.42669	2.29592	1.31364	-1.31002
rs62015701	3.75905e-05	-0.614639	-1.34503	-0.208257	-1.49345	-0.890178	-1.20471	1.23397	0.337045	-0.209691	-0.917985
rs558745	3.76293e-05	0.0471933	0.650597	0.0134648	0.845476	0.00617608	-1.14852	0.396691	-0.384204	0.465161	0.430356
rs604532	3.76296e-05	-0.654391	-0.692367	0.721957	1.11134	0.487968	-0.560534	-0.715622	-1.21919	-0.446616	-2.47204
rs12148519	3.79896e-05	-0.468835	-0.456329	1.15995	0.897889	-0.555361	1.05864	0.45634	-1.36062	-0.311552	2.34003
rs2672233	3.80017e-05	-0.213935	-0.0851695	0.481034	0.0385018	0.913325	-0.0931759	-0.483625	-1.52121	0.480348	-0.11119
rs2596912	3.80368e-05	1.24946	1.09987	0.00771687	0.563602	0.537685	2.17122	-0.302035	0.0958942	-1.06472	0.175583
rs7762263	3.81286e-05	0.0910812	0.875268	0.842986	0.717542	1.64079	0.71842	0.0157146	0.0978399	1.39666	0.853021
rs78314928	3.8143e-05	0.630536	0.900851	-0.117817	0.688676	1.0394	1.4564	1.05558	0.459742	-0.246534	-0.939539
rs72832017	3.85597e-05	-0.563189	0.549108	0.368184	1.81918	2.11841	0.0430353	-1.39636	0.31658	0.780026	-2.54478
rs115424748	3.89885e-05	0.625349	-0.86657	0.225469	-0.723902	0.0619282	-0.738422	-0.618052	-1.38061	-0.638054	-0.757063
rs11658976	3.91481e-05	-1.36669	-1.4175	0.789783	2.8953	1.90476	3.65059	-1.36599	-2.53454	-0.10535	-2.21166
rs73018166	3.91688e-05	-0.761394	-0.903357	0.941405	-0.181091	-0.843213	0.75957	0.0196122	-0.354421	0.411089	-0.914705
rs12814006	3.92743e-05	-0.9239	1.00206	0.304802	1.49088	2.89744	-1.27089	-0.208719	0.295286	-0.997456	-2.04157
rs2265659	3.93165e-05	-0.0599214	0.745614	-0.720925	0.524835	0.943557	-0.250707	0.87356	1.33789	1.61438	0.52673
rs984759	3.9357e-05	1.68438	2.10815	-1.76032	0.812809	-0.925056	1.37039	1.02615	0.524994	-0.814659	1.09017
rs117689478	3.9412e-05	-0.868665	-0.12869	-0.0318424	-0.00564178	0.737179	0.418964	-0.0695996	-1.05596	0.870889	-1.71833
rs12980619	3.9762e-05	-1.46793	-1.51181	0.504355	-0.19682	1.56965	1.53332	-0.493083	-1.24771	1.84551	0.826866
rs55722102	3.97883e-05	-0.16516	1.54836	-0.400746	0.0697326	0.442005	-0.0733958	0.917855	-0.328515	-0.125002	-0.559925
rs457134	4.00286e-05	-0.26403	0.051744	-1.22696	-0.591872	-1.3392	-3.09041	-3.07857	0.0371412	0.934219	-3.0371
rs75278813	4.02137e-05	-1.76677	-1.54028	0.293314	-0.437742	0.738168	1.1136	-1.36777	-0.999779	0.745876	-1.07401
rs11614406	4.02306e-05	1.68684	0.465675	-0.970539	2.52085	-1.47928	2.87423	-4.01976	1.23126	-1.60791	0.537034
rs10191778	4.03278e-05	-1.00147	-1.23818	0.353529	0.310804	0.701702	0.755057	-1.08027	1.05214	0.569969	1.26767
rs11644356	4.03411e-05	0.290663	-0.064087	-1.22355	1.87104	0.442325	0.222476	-0.546409	-2.31361	-2.66026	1.59561
rs4639211	4.04842e-05	-1.33904	-1.26089	-0.16087	-0.17597	-0.877734	-2.55868	-0.564697	0.102637	-0.393745	-0.55409
rs7894373	4.05338e-05	-0.579264	0.746575	-0.811658	1.56114	0.707885	-0.849868	0.26505	-0.214695	0.653528	-0.218191
rs13005471	4.05479e-05	-0.801115	-0.791799	-1.15322	-0.701119	0.16717	-1.63963	-1.72564	0.714773	1.00509	0.779063
rs72775547	4.055e-05	-1.09308	-0.405854	0.0315151	-1.38802	1.91321	-0.97875	-1.73053	0.297535	0.471628	-1.11084
rs75467744	4.05562e-05	-2.60139	-0.22558	1.062	0.715108	0.639187	1.8484	0.160632	-2.47098	-0.32497	-0.37178
rs56152827	4.06854e-05	0.24356	0.103386	0.825041	-0.3535	-0.777597	1.18698	0.247808	0.501047	0.283858	1.33185
rs4982104	4.0777e-05	-0.307983	0.236454	-0.00966027	-1.42868	0.818164	0.331432	1.34611	0.606722	-0.0798815	0.705093
rs9258585	4.08656e-05	-0.595008	-0.0978393	-0.716227	0.79027	-0.0782723	1.75002	1.25829	-0.0771451	-0.429993	-2.38883
rs11921691	4.09317e-05	-0.576031	-0.154768	0.246626	0.920017	1.97225	-0.660109	-2.19614	-0.341817	-0.338976	-1.54094
rs4965508	4.10651e-05	0.535197	-0.0387565	1.16005	0.0380509	-0.277555	0.403416	-0.337211	0.422845	0.474915	-1.46285
rs10970272	4.10702e-05	-1.67666	-2.42351	1.658	0.254575	-0.270707	1.05298	-1.85042	-0.421078	0.643225	0.274877
rs3754404	4.13068e-05	-0.379864	0.424585	-0.0159441	3.08446	2.04839	0.426392	-1.97495	-0.066273	1.4023	0.976099
rs11410642	4.14496e-05	-1.9111	-0.54969	-0.414786	-2.12904	-0.932027	-0.336468	-2.10592	-0.387113	-0.305397	-1.08231
rs6677824	4.16215e-05	1.21341	0.241643	-0.903115	0.521814	-0.269667	0.795198	0.37462	-0.0337513	0.209884	0.158286
rs13182955	4.17073e-05	0.659435	0.150844	1.28701	1.09786	1.45459	0.79507	0.47908	0.938014	1.12173	1.07228
rs7725166	4.17622e-05	-0.801501	-1.21382	0.277689	-1.46203	-0.128584	-2.15127	0.173371	-0.383116	-0.832028	-0.267505
rs6923684	4.18129e-05	1.3952	0.3826	2.05798	-0.986171	3.03696	0.175226	-0.521872	-0.149776	-0.540886	-0.871125
rs7847774	4.18801e-05	-0.521999	-0.801191	-1.78642	1.02281	0.887878	-1.67321	-0.295471	-1.045	-1.2784	-0.526438
rs113946459	4.20581e-05	-0.519564	-1.29682	-3.31784	-0.944852	-1.81383	-0.528102	1.56345	1.10618	-1.73115	-0.0367026
rs28505035	4.21855e-05	0.840073	0.91535	-0.0309377	0.39042	1.84358	-0.698361	1.10926	1.70403	0.396102	1.35774
rs76192328	4.22259e-05	0.974511	0.61888	0.793678	0.0793509	0.272506	-0.239001	2.23897	3.35218	-0.911779	0.675023
rs11685885	4.24096e-05	-0.620151	-0.914777	-0.107326	0.430688	-0.115855	-0.364334	-0.840153	0.637154	0.330143	-0.0947546
rs76659093	4.24368e-05	-0.321236	-0.345681	1.00524	0.161922	0.553249	-1.77966	-1.24392	-0.834141	0.304471	-1.19712
rs2960681	4.28244e-05	-1.67794	-0.339526	0.74736	0.301819	1.19389	0.699767	-0.680431	-2.37739	-0.440012	1.30949
rs57484452	4.29107e-05	0.165557	0.483691	0.968592	-0.217041	-0.403683	1.10705	0.482224	0.277335	0.781209	1.52493
rs9933476	4.30434e-05	0.802109	1.09876	0.0159265	0.866093	1.82122	-1.27167	1.67924	-0.119465	-2.29991	1.38039
rs13036021	4.30715e-05	-0.941478	-0.752464	-0.740885	-0.435733	0.285351	-1.59091	1.40589	-0.773217	-0.760183	0.462892
rs142439771	4.34028e-05	2.03101	0.707089	-0.656875	-2.00605	-0.145842	-0.976615	0.779296	1.07863	1.20994	-0.0752
rs74796258	4.34715e-05	-0.469322	-0.0774395	-0.265489	-0.347554	1.00259	0.149213	-0.559391	0.0428204	-0.112938	2.18263
rs6550557	4.35738e-05	-0.554746	-0.872556	0.696208	0.501104	-1.29374	0.457136	-0.0130055	-1.35929	-1.35004	0.0769866
rs11376427	4.35884e-05	0.788347	-0.568092	-1.96236	-0.680607	0.203385	0.773227	1.02332	1.47126	-0.156337	-0.997448
rs112630876	4.36487e-05	-0.940798	-0.181552	0.619716	0.866157	-0.12899	0.0525245	0.149193	0.583217	-0.0526334	-1.03818
rs2028368	4.37334e-05	0.274423	0.356398	1.14706	0.951719	-0.839641	-0.670348	0.653257	0.806028	1.41177	-2.30677
rs1971117	4.40443e-05	-0.85984	-1.41174	0.382528	-0.285014	-0.432276	0.39812	-1.99586	0.704163	-0.0628531	-0.932458
rs4938389	4.44068e-05	-0.843071	-0.122232	-0.824043	0.174973	0.266662	0.467252	-0.273109	-0.645965	-0.207045	0.842473
rs12052523	4.44357e-05	-0.538214	0.0603114	0.529443	-0.711164	-1.65281	-0.677653	-1.46873	-1.80098	-0.946726	1.51384
rs62543707	4.45055e-05	1.51153	0.443446	0.360495	-0.550948	1.3905	1.09739	0.923295	0.9811	1.25512	-0.453405
rs10282621	4.49791e-05	1.04985	1.51505	1.10437	0.133556	0.826928	1.58321	1.18464	-0.238683	-0.748851	0.521443
rs117572794	4.50742e-05	1.2421	0.221126	-1.28956	-0.275175	0.852007	0.837414	-2.14722	-1.13554	2.20935	-0.565668
rs72890743	4.51827e-05	0.455095	0.268007	0.794367	1.41379	-0.762243	-1.28183	0.324506	0.303639	-0.833965	-0.714082
rs146890982	4.52046e-05	2.84672	1.41412	0.931869	-0.367349	0.459669	-2.5097	1.54742	2.64238	-0.485275	1.25003
rs142409098	4.55411e-05	-0.852472	-0.26612	0.993308	-1.1359	0.56237	0.330142	0.722642	-0.0568651	0.765848	0.123468
rs138211179	4.55669e-05	-0.348636	0.253605	1.34982	-0.38069	2.46431	0.6142	-0.225508	-0.292754	-1.50231	-0.198378
rs272034	4.56749e-05	1.47123	1.08417	0.233345	-0.492977	-1.1662	0.933192	1.6145	-0.443834	-0.0322625	-0.105453
rs3119948	4.57867e-05	0.306257	1.18259	-0.382394	0.898022	1.28057	0.126845	-0.163102	-0.35792	-0.0685255	0.489373
rs9945649	4.58926e-05	1.39139	0.831259	-0.704718	-0.0755987	-0.322189	1.02993	0.114428	1.49321	0.812822	0.36414
rs73205766	4.59505e-05	0.188395	-0.105785	-1.07989	0.00791306	-0.844347	-1.20149	-0.886567	1.00454	-0.38259	0.100836
rs372750886	4.60737e-05	-0.423068	-0.382087	-0.192809	0.884505	-0.259607	-1.38477	0.406296	-1.33291	-0.213975	-0.974968
rs111260184	4.61573e-05	0.394019	-0.0414581	1.94166	-1.0671	-0.0679393	-1.40404	-0.354108	0.350546	-1.41793	-0.0650675
rs113597974	4.63135e-05	-0.424104	0.834141	0.540036	0.698086	-0.677348	0.204648	0.168073	-0.37625	0.853278	2.11638
rs1929482	4.63161e-05	0.89628	0.93434	-1.31	-1.13391	1.21311	-0.911515	2.0833	-0.762097	0.0692339	-0.215804
rs11061341	4.64182e-05	0.206168	0.502456	-0.56864	1.03392	0.200676	-0.164869	1.52331	-0.0662712	-1.44059	1.50326
rs12208178	4.64649e-05	0.708908	1.3278	-1.06481	2.73366e-05	-0.940462	-0.853403	-0.941738	-0.32744	-0.244069	-2.12296
rs62311914	4.64804e-05	0.276881	0.206719	-0.334641	0.83513	-1.55838	-1.19257	0.262277	-0.902277	-1.11422	-0.217416
rs16879129	4.65802e-05	-1.52114	-1.2854	0.524147	-1.64365	1.16032	-1.0611	-0.483374	-1.16877	1.17661	0.524697
rs192654457	4.68401e-05	-0.733444	0.885366	1.61568	-1.13651	-0.563756	2.92151	-0.59312	0.296537	1.08563	-1.10951
rs111369636	4.6882e-05	-1.19662	-1.30464	0.964462	3.27223	0.456746	-1.70416	-0.363023	-2.74935	-0.824323	0.691392
rs34295643	4.70628e-05	0.744004	-0.262662	-0.409506	0.194547	0.0564808	-1.55916	1.55359	0.420699	2.51347	-0.378298
rs36190829	4.71918e-05	0.564226	0.254948	-1.90539	-0.182604	-0.273054	-0.427114	-0.649485	-1.18943	1.26588	-1.38605
rs72801756	4.72596e-05	1.27371	2.41604	0.604249	1.36676	-0.492149	-0.515208	0.357044	-0.141367	-0.949515	-1.72077
rs61296875	4.74038e-05	-0.0132559	0.467266	1.32631	1.66131	0.890993	1.37092	0.604254	-0.181893	0.334615	1.36564
rs148038479	4.74986e-05	0.0152926	-0.00435064	0.352128	0.221291	-0.561571	-0.021491	1.04645	1.8746	-0.28233	-0.131405
rs12438876	4.75423e-05	-1.26098	-1.04562	0.114446	0.19029	0.224791	0.325882	-0.592781	-0.214381	0.879251	-0.526329
rs117326456	4.75549e-05	0.84115	1.08614	1.18707	-0.719437	0.10653	0.371019	0.601412	0.953799	-0.580642	0.668013
rs60954681	4.75816e-05	-0.252582	0.783142	-0.611909	0.296634	0.721621	0.588614	-0.0744501	-0.268887	0.820416	-0.570634
rs12975566	4.77681e-05	0.158328	0.210648	-1.15063	-0.133637	-1.35558	-1.546	0.142762	0.961628	-1.56718	-1.11553
rs12809174	4.79847e-05	0.566715	1.16643	0.228599	2.24495	0.414321	-0.190865	1.39843	0.861459	0.0912004	-0.385422
rs9656135	4.80511e-05	1.7441	3.09841	1.21825	-0.544192	1.1587	-0.431266	-1.14557	0.997609	-1.66897	0.393586
rs8001026	4.8349e-05	0.914741	1.19833	-2.34517	-0.552832	-0.556332	-1.53004	0.348496	1.00689	-0.629411	-0.317833
rs2680287	4.83917e-05	1.6358	0.360843	-1.57788	0.383097	1.06909	-0.604232	0.723289	2.29111	0.882052	0.503494
rs11400202	4.84042e-05	-0.649825	-1.5208	0.452712	-0.333939	-0.950822	-0.823347	-0.624588	-0.371005	1.01645	1.51734
rs1533188	4.84421e-05	1.01131	0.567203	-0.783493	-1.33571	-1.17229	-0.585078	0.465073	1.09295	-0.403556	0.641737
rs59743967	4.85003e-05	0.923326	0.0971228	0.657294	0.148714	-1.36821	0.770751	-0.722791	0.649534	0.124048	-1.39861
rs1018930	4.85825e-05	-0.689738	-0.171661	0.686843	1.51438	0.334366	0.870063	-0.643819	-0.378614	-0.68503	-0.641406
rs76957177	4.86612e-05	-2.11677	-0.252231	-0.906729	1.15474	-0.30883	-0.611361	-0.18063	-0.542222	0.779597	0.849457
rs7005376	4.87276e-05	-0.297891	-0.911463	0.655177	-0.257968	2.11567	0.944411	0.232546	-0.115062	-1.34017	-1.89869
rs630712	4.88733e-05	0.736495	1.26455	-0.222349	-0.775166	-0.291499	1.25173	0.470711	0.970113	-0.50005	0.278702
rs1690658	4.9129e-05	0.484851	0.216331	-2.09959	-0.541281	-0.409436	0.327854	0.217563	-2.47809	-0.672015	0.488199
rs7713137	4.91568e-05	-1.02128	-1.66843	-1.11419	0.874327	-1.57485	1.14892	-1.53125	-0.553364	-2.33864	-0.982397
rs76608813	4.93023e-05	0.785937	1.44508	0.445419	0.844594	0.049941	0.0269046	1.9161	-0.805573	-1.03299	-0.223901
rs11958641	4.93294e-05	0.0278876	-1.58472	-0.389098	0.223334	-0.636203	0.100395	-0.157387	-0.637697	0.143988	0.269842
rs79976515	4.93583e-05	0.718331	0.555545	-0.334141	-0.505576	-0.450446	-0.976857	0.111561	-0.409527	1.29005	0.59582
rs16829362	4.95718e-05	1.0589	1.04208	0.246269	1.44113	-0.391611	0.904609	1.57944	0.612154	-1.09316	1.01478
rs11792199	4.96274e-05	0.772319	1.69211	-0.00594042	0.275959	0.221608	1.62622	1.10357	1.54132	0.505983	-0.0459436
rs62280280	4.97151e-05	-0.674234	0.337007	-0.583831	0.611914	0.404515	2.60081	-0.0856269	-0.293127	1.02264	2.94057
rs652971	5.01345e-05	-0.220238	-0.815058	0.209444	-1.47479	0.537572	1.96305	1.08965	-1.56352	-0.145628	0.731029
rs1530023	5.02785e-05	0.437309	0.675229	-1.22917	1.01179	0.122794	1.36021	0.713964	1.52592	0.110539	-0.657084
rs115177963	5.04455e-05	0.367991	0.594448	-0.65449	0.23393	0.675728	0.0619828	-0.58639	-0.455123	2.01069	0.345579
rs141142558	5.05002e-05	-1.54001	0.344055	1.26669	1.86858	1.58947	0.00286634	-0.189991	-0.345607	1.51327	-0.703301
rs78857623	5.06393e-05	-1.28513	-0.665143	0.296589	1.00991	-1.30162	-0.429191	-0.805483	0.565657	-1.88167	1.32337
rs7107310	5.07333e-05	1.89666	2.06536	-2.73957	-1.21283	-0.799942	-1.71482	2.11423	3.0749	-0.52849	-2.42448
rs9798543	5.08329e-05	-0.331962	-1.1252	0.599279	-0.41266	1.25769	-0.840087	0.0350947	1.0404	-0.825656	-0.692235
rs2277773	5.11503e-05	-0.346714	-0.241104	0.348535	-0.892619	-1.46095	2.17463	1.05563	-1.18792	-1.06012	-0.93962
rs4814609	5.11708e-05	-1.31547	-0.385316	-0.663703	0.0790533	0.0163859	-1.97543	0.630586	-1.13225	1.6143	-1.42963
rs7844494	5.1818e-05	0.108783	1.7361	0.710764	0.402856	-0.531002	-0.206733	-1.07037	-2.23329	0.697344	0.449004
rs1439162	5.19051e-05	0.655586	0.330826	0.344973	-0.204935	0.0563525	-0.904164	0.195247	-0.422575	0.868587	-0.424325
rs7845105	5.19518e-05	-0.463888	0.200172	-0.675684	1.52912	-0.805345	-0.646507	-0.974981	0.829955	-0.24445	-0.294807
rs12871207	5.19611e-05	1.7714	0.938413	-2.62544	0.627995	-0.643175	-1.15506	0.0197039	0.253455	1.5679	-1.32481
rs859361	5.21676e-05	-0.372492	-0.831014	-0.465579	1.42325	0.76847	-0.0968948	1.13926	-1.25403	0.698822	-0.25247
rs149415690	5.24877e-05	0.279262	1.10227	0.699252	0.249429	-0.512919	0.45502	0.360478	-0.351658	0.767086	-0.653876
rs73122248	5.26007e-05	0.58458	-0.991941	-0.22852	-1.72937	1.16615	-0.675234	-1.14766	1.35196	1.62271	1.05835
rs35792497	5.26315e-05	2.39123	2.00732	-0.753156	0.872672	0.139352	1.36553	0.0251807	1.41869	-0.137945	1.00221
rs1484203	5.26694e-05	-2.17625	-2.29607	0.617933	-0.319754	0.497221	0.618889	-1.82391	-1.5365	1.00045	0.78037
rs5917441	5.27898e-05	1.32442	0.351939	0.909347	0.219728	-0.220703	-0.626387	-0.371112	2.98721	-0.81398	0.876313
rs1028544	5.31521e-05	-0.497404	0.0602154	-0.301008	-0.0435718	-1.31135	0.410918	-1.43984	1.64578	0.298635	-1.18563
rs2780685	5.31637e-05	0.270767	-0.30057	1.02256	-0.0474999	-0.050477	1.40797	-0.835871	-1.13257	-0.369403	-0.392964
rs201932290	5.33163e-05	1.74788	0.884728	-0.562712	-0.353998	-0.449559	0.966976	1.48585	-1.61698	0.765292	-0.902521
rs13292490	5.34769e-05	1.82595	1.57137	2.20178	0.505605	1.48648	0.698264	-0.586866	2.54969	0.673712	0.359236
rs72728274	5.35022e-05	0.281076	-0.0700521	-0.6418	-1.18746	0.258795	-0.999716	0.47317	-0.817404	0.492166	-0.733433
rs17225749	5.39156e-05	2.00711	0.858357	1.03335	0.761428	0.149993	1.50881	-0.237061	-1.15242	1.69968	-1.39787
rs10509958	5.40586e-05	0.368976	-0.429257	-0.768238	0.198008	0.780646	0.151883	0.743673	1.87369	-1.07548	1.34184
rs10445404	5.42192e-05	-2.13332	-1.10727	-0.341897	-0.00231988	-0.386722	0.0735853	-0.060827	-0.612173	-0.048143	-1.53084
rs75294120	5.44473e-05	-0.88535	-1.30341	-0.222346	-0.82047	-0.808409	-0.642573	-0.268009	-0.195589	0.180508	0.743114
rs6905808	5.44703e-05	-0.597632	-0.36132	1.62927	-0.359342	0.43689	-1.26083	0.271082	0.463513	0.301057	-1.0529
rs983470	5.45469e-05	0.0218353	-0.0493152	-0.495871	0.85353	0.627747	0.423238	-0.00643269	-1.76331	0.342811	0.972575
rs1702333	5.46046e-05	-1.61186	-0.93799	1.95368	2.16333	0.523153	1.18639	-0.393093	-0.70179	-1.45464	0.793189
rs6460145	5.46257e-05	-0.541703	-1.87498	1.04032	0.81466	1.65832	-0.321099	0.36565	-0.590726	-0.330352	0.174626
rs7923048	5.47114e-05	-0.754667	0.0477812	-0.939582	-1.40181	0.284422	-0.620124	0.559403	-2.32425	0.474243	-0.719888
rs191756805	5.48048e-05	-0.127036	-1.66458	0.0503456	0.192358	0.269279	0.981969	1.02926	-0.100688	-1.98599	0.576296
rs1012026	5.4859e-05	1.01475	-0.0590008	0.48535	-1.50944	-0.583764	-0.359026	-0.43595	1.27898	0.0737933	0.0110664
rs4766317	5.48927e-05	0.878007	0.431982	0.259767	0.265669	-0.508417	-1.15485	-0.113376	0.470043	1.63056	0.940524
rs11983865	5.49042e-05	0.148741	-0.449526	-1.77129	1.47777	4.21742	1.2953	1.03485	1.44589	0.108046	-0.638365
rs11904165	5.49265e-05	-0.384043	1.0465	-1.04309	0.642789	-0.407344	-1.03074	0.109841	-0.0365545	-1.88072	1.05152
rs6906861	5.49575e-05	1.13858	0.551581	-1.42117	-2.13601	-0.834228	-0.0233518	-0.965179	-2.1168	0.810479	-0.827477
rs786315	5.49948e-05	-1.22408	-0.285371	0.605398	0.867192	-0.32344	-0.635252	-0.455105	1.07949	-0.140321	-0.405715
rs71526778	5.52033e-05	0.727575	0.660405	-0.749692	-1.08659	-0.518206	0.869142	-0.521146	-1.63738	-0.210321	-0.751012
rs4296746	5.54923e-05	0.374239	0.789281	-0.353926	-0.140057	0.191614	-0.835761	-0.552461	1.18849	1.21029	0.040999
rs140816144	5.55474e-05	-0.0118763	0.0119273	0.618189	0.962518	-0.209156	0.401043	0.751119	-0.971599	-0.54518	1.21742
rs607407	5.5581e-05	-0.351111	2.19315	-0.352976	0.028319	0.111261	-0.22016	0.047807	-0.261347	-1.11397	-0.00851254
rs7969018	5.56172e-05	-2.51818	-1.36232	2.7368	0.409558	-0.319669	0.21043	-0.516564	0.0593786	1.3498	0.534741
rs11390735	5.57205e-05	-1.72729	1.1191	2.08566	1.39308	2.38795	3.43842	-0.65697	-2.41219	1.09755	-2.30852
rs199594406	5.57245e-05	0.951129	1.2137	-0.0565888	0.307594	0.471728	0.442779	0.136677	0.547979	0.73705	-0.344862
rs41001	5.57949e-05	1.98475	1.09233	-0.259747	0.570473	0.639971	1.6565	-1.02075	0.896212	-0.0933859	0.159979
rs16955499	5.58819e-05	-0.657563	0.753314	2.13361	-0.223393	-2.37263	1.78643	-0.400294	-1.85458	-1.45589	-1.99619
rs77971697	5.60573e-05	-1.12602	-1.54001	-0.244074	0.415091	-0.779159	-1.02421	-0.996097	0.0145712	0.556252	-1.40393
rs138906870	5.60671e-05	0.38313	-0.666726	0.474115	-2.78626	0.874657	0.71188	-1.0671	-0.0775595	-0.919682	-0.6082
rs902631	5.6447e-05	0.298201	0.39857	1.13351	0.605096	-0.462329	0.276575	-0.968916	-0.527889	0.379507	-1.32855
rs11008642	5.64712e-05	0.863736	0.627431	0.0850404	-1.16326	-1.11547	-0.298547	-0.358692	2.47559	0.931268	3.09353
rs6821968	5.67847e-05	0.469337	1.64857	-1.84221	-0.310864	1.33343	-1.08505	0.926365	1.28228	-1.3278	0.393789
rs4605357	5.681e-05	0.258852	0.471625	0.842139	0.881099	0.0582064	-3.43712	0.700801	-0.696788	-1.7026	-0.634765
rs7655104	5.68697e-05	-2.86072	-0.916568	0.796207	0.13442	-2.6013	1.05725	1.18296	-2.85447	0.39186	-1.56255
rs7025124	5.74747e-05	-0.454484	-1.19595	0.0492487	0.471035	0.15076	-0.202558	-0.797835	0.663116	0.23134	-0.902749
rs6556774	5.75529e-05	0.580753	-0.25218	0.525792	0.709539	0.307518	0.420312	0.149106	0.215739	-0.349629	-0.86642
rs4740713	5.77422e-05	-1.34011	-1.06101	0.17043	1.05132	-2.31182	0.41809	0.130529	-1.8874	1.93493	-1.36057
rs12725649	5.78664e-05	1.00599	-0.286797	-0.0370132	0.358467	-0.572648	-0.128062	0.035846	-0.38104	-2.0906	0.261799
rs56915882	5.80914e-05	-0.0691298	1.1106	1.71171	-0.414467	0.972569	-0.383854	-0.627899	-0.880012	0.154801	-0.508207
rs60784034	5.82017e-05	1.52126	1.04714	-0.12915	-0.585191	1.43036	-0.980126	1.54112	0.22377	-0.161753	-0.431125
rs4841485	5.83477e-05	2.37924	0.318286	1.42125	-1.1119	1.64585	-0.412047	0.99599	1.84676	-1.07139	-3.31533
rs148958894	5.8638e-05	-0.822174	-0.169825	1.11555	1.04104	0.541908	-0.55948	-1.50709	-0.156911	0.489286	1.62872
rs7795503	5.86468e-05	-0.681271	-0.810309	-0.575143	-0.780266	-1.0918	-0.231656	0.184391	-0.227612	1.66204	-0.996109
rs72745680	5.86655e-05	-0.573068	-0.36449	1.16311	0.0531105	0.863476	-0.54508	-1.2736	-1.12666	0.0642999	0.411417
rs10861541	5.87177e-05	3.92558	2.90592	-3.34074	-2.91488	-0.606816	3.36176	4.96687	3.73554	-1.21348	-3.16464
rs11119421	5.90882e-05	-0.755201	0.0523963	0.508144	0.953516	-0.234582	-0.457909	-0.493683	-1.96114	-0.465838	-0.452014
rs75062246	5.92859e-05	-1.18567	-0.243055	-0.212982	-0.140753	-1.43682	0.425607	-0.82572	0.518647	0.669366	-0.604102
rs137906	5.95147e-05	-1.28502	0.200574	0.0750298	3.05623	0.510662	1.01953	0.899533	0.453663	1.16111	-1.61706
rs12237478	5.98411e-05	0.600264	0.133771	0.0698023	0.799211	0.264856	-0.53593	0.50417	0.0784288	-0.525227	-0.156238
rs4832649	5.99446e-05	0.954049	-0.959355	0.263287	0.957508	-0.340708	-0.182441	-0.343654	-0.0788736	-0.3348	0.267519
rs11030952	6.0016e-05	-1.22741	-0.797847	0.0970155	0.0958536	-2.36171	-1.29063	-1.67407	-1.10868	0.849013	-1.6775
rs4822695	6.00355e-05	-0.958218	-0.315605	0.334349	0.190073	-0.620395	0.787964	0.35564	-0.389852	-1.15684	0.280465
rs10174127	6.00374e-05	0.337514	0.46201	0.344206	1.92331	-1.21002	-1.91577	-0.0435446	0.17947	-0.289871	0.827491
rs73168488	6.00475e-05	1.22912	1.54221	-1.95939	-0.486385	0.584871	-1.6858	-0.0288237	0.195629	-0.283891	-0.0171436
rs551034497	6.01385e-05	-0.249289	-1.75586	0.328496	0.912342	-0.0415023	-0.311217	-0.137144	-0.948779	-1.22857	-0.134327
rs9688375	6.01483e-05	-0.921981	-0.106026	-0.156249	0.701959	0.430133	0.930851	-1.86288	0.348697	1.59752	0.121997
rs7753568	6.02628e-05	-3.14087	-1.18396	-1.31185	-1.60446	1.05956	1.68368	-0.435903	-1.3693	-1.54567	-0.0797263
rs4822918	6.0391e-05	1.21652	0.378459	1.37869	1.52848	-0.0495938	1.48075	0.505194	-0.489475	-0.285427	-0.0423074
rs184626492	6.05773e-05	-0.172437	-0.336921	0.879305	-1.77302	0.0704866	0.497921	-0.882509	-1.22718	-0.149385	0.403533
rs534463003	6.06006e-05	-1.77871	-2.67606	-0.580299	-2.20208	-1.37174	-0.614236	1.41665	-1.57459	-1.16307	-1.13055
rs2659467	6.11509e-05	0.231695	0.851345	-0.559789	-0.460303	-0.916902	0.0989476	0.964875	-1.31303	1.79244	0.685997
rs17420654	6.12608e-05	-0.0557654	-1.26615	0.0868139	-0.539253	-0.913355	0.0802202	-0.338551	-0.635637	0.672152	-0.99308
rs11713173	6.13059e-05	-0.706879	0.259389	-1.58692	0.134047	-0.620023	0.779951	0.713726	-0.290973	0.245515	-0.287611
rs73187284	6.14868e-05	1.20798	1.20378	-0.826092	1.05659	-0.18645	0.51436	1.53644	0.785138	-0.991116	1.0011
rs28611014	6.15327e-05	-0.689595	-0.920015	0.228169	1.79812	-0.0595143	0.988184	1.09371	-0.114406	-1.37368	-0.64884
rs72896334	6.16329e-05	-1.1062	-1.63603	0.0671446	-0.00867918	-1.32255	0.154408	0.311222	-0.0431	0.654324	0.938618
rs115136989	6.18907e-05	-1.28178	-0.453001	-0.597945	-1.48016	0.200827	-0.889407	0.0038254	-0.912088	0.894623	1.58028
rs9430008	6.20089e-05	-0.962895	0.646012	-0.209631	-0.285516	1.17209	-1.45541	0.910003	-1.50373	-0.427225	0.654825
rs9995071	6.20278e-05	1.8386	0.457308	0.255029	0.278428	-0.0341536	0.0603903	0.582556	-0.294122	0.120022	-0.0108901
rs1906343	6.21056e-05	0.449073	1.12492	-0.245236	-0.569543	0.274536	0.590705	0.925014	-0.467149	0.896435	0.013798
rs10995473	6.23637e-05	0.445467	0.0468874	-0.506836	-0.787878	1.05081	-1.14134	-2.26571	0.432401	-1.91788	-1.71026
rs6480745	6.24697e-05	0.736188	0.429226	-0.124451	-1.13434	0.55565	1.11581	0.269761	-0.650694	-0.452703	1.76003
rs200648260	6.2685e-05	2.35278	2.31036	-3.14277	-1.01594	-0.213532	-2.03744	1.61309	3.27374	0.0049671	-1.27311
rs329283	6.27267e-05	0.488094	-0.458813	-0.08978	-0.755609	-0.671849	-0.695164	-1.32359	0.812056	-1.37826	0.947716
rs72704130	6.27929e-05	-0.443149	1.14981	0.846614	-3.40776	2.62862	0.668202	2.23243	-1.2986	-1.76994	-1.32252
rs11940505	6.28337e-05	0.0709616	0.0866898	-0.230949	0.437196	-0.0839419	0.927881	-0.548282	1.09402	-1.10902	-0.44435
rs6462173	6.2855e-05	-1.11976	-2.08781	2.31057	-1.34193	1.49873	1.26921	-0.226887	0.464895	-0.295203	-0.370469
rs75614054	6.29069e-05	-0.277558	0.291675	-0.178839	0.22814	-2.68683	0.208449	-2.03126	-0.58708	0.725317	-0.178776
rs3833430	6.34524e-05	1.36288	-0.154034	-1.55391	-0.700185	-2.26368	0.17731	-0.202274	0.905258	0.208531	0.445888
rs13041414	6.355e-05	0.727342	1.54484	1.05133	-1.51389	0.60558	-0.573665	-0.772489	0.115389	-1.8613	0.182139
rs1648855	6.35504e-05	-0.860412	-0.513595	-3.16663	0.409398	-1.30133	-2.48987	1.21789	0.412	0.67383	-2.61269
rs1017032	6.35894e-05	0.145292	0.348212	0.0315409	0.340653	1.11088	-1.02346	0.446583	-0.0493748	2.28214	-1.54908
rs59366650	6.37255e-05	1.25111	0.36113	-0.609829	0.874758	-0.486428	1.21001	0.127331	0.758202	1.40775	0.463708
rs9861443	6.38232e-05	1.14755	1.22185	1.17636	-0.56908	1.58805	0.323832	0.736327	1.58016	0.670691	-1.8579
rs117013800	6.40682e-05	-0.583067	-1.59645	1.05205	0.42703	-0.222428	1.0414	-0.363307	-0.236696	1.0396	1.24525
rs1506536	6.40946e-05	-0.897577	0.686481	-0.17163	0.688886	-0.262851	0.478779	-0.861328	1.75589	0.103911	1.87859
rs7609203	6.44041e-05	-0.341986	0.82533	-1.50597	-0.965993	1.04028	0.853864	-0.726511	-0.497018	1.25847	0.424045
rs4837333	6.45093e-05	-0.300771	-0.317339	-1.01595	0.508379	0.310289	0.00420377	1.45613	0.282364	-0.463088	-0.0609959
rs11149658	6.45527e-05	1.55632	0.317257	0.297093	0.287606	0.106057	-0.285912	0.156346	1.50137	-0.282695	-1.21272
rs76648182	6.46617e-05	0.0330721	0.764843	-0.0853204	0.188859	-0.0810796	0.370982	-0.0422218	0.776837	-1.46367	-0.492892
rs35388084	6.47498e-05	0.181831	1.24505	0.0724484	0.423163	0.157173	-0.269263	-1.15444	-0.636749	3.29734	0.750302
rs2235701	6.48843e-05	-1.12516	-2.4497	-0.678407	0.0598435	-0.897889	-1.67218	-1.75544	-1.84903	-1.01672	-0.0246971
rs6465168	6.49647e-05	-1.12649	-0.139092	0.936197	1.93304	-0.899532	-0.509843	-0.200424	0.571947	-1.84546	-0.239595
rs117572597	6.49692e-05	-0.60559	-0.453836	1.75887	-0.895557	0.328176	0.0413543	-0.551162	1.63944	-0.19244	0.620217
rs115279167	6.49952e-05	1.17853	0.419933	-0.831999	1.26312	-1.01549	0.0824495	-0.287788	-0.178211	-1.24851	-0.832224
rs8007241	6.50371e-05	-0.177708	0.942587	0.0667739	0.312256	1.76517	0.796106	0.603683	1.34018	0.189942	0.762387
rs4784262	6.5705e-05	-0.30847	-0.0880893	1.13382	1.99518	-1.52987	-1.59938	1.72249	-1.14253	-1.80272	0.0221189
rs17764251	6.57412e-05	0.248383	0.433156	-0.464462	0.107635	0.103661	0.574601	-0.282597	0.726174	-0.467025	1.30767
rs75107549	6.63019e-05	0.721485	-0.537586	0.180913	-0.39401	-0.293753	1.04068	1.71393	0.782992	-0.16405	-0.843043
rs62161787	6.63783e-05	-0.957694	-0.691255	1.8673	1.54303	0.538912	1.91095	-0.389256	-0.323478	0.114546	-0.478127
rs58896668	6.63851e-05	-0.159015	0.462133	0.232154	2.27844	-0.788234	-0.418251	0.445658	-1.68743	-0.0665485	-0.989307
rs1903305	6.64717e-05	-0.75405	-0.474452	-1.35747	0.427563	-1.56339	0.63761	0.41314	-0.766416	-0.172946	0.173336
rs34571440	6.65055e-05	-0.55578	0.0533903	1.75617	-1.8036	-0.776883	-1.1237	-1.18924	1.78705	0.0738026	1.67572
rs10248107	6.65989e-05	-0.187547	-0.504227	0.851559	1.35938	-0.407337	-0.24796	-0.00623879	-0.115432	0.737081	0.172381
rs11589798	6.69253e-05	0.00691141	0.446138	-2.24385	0.572049	-0.42366	1.39019	1.97499	-0.652012	1.15291	-0.137122
rs9332444	6.69352e-05	-2.42901	-1.29002	-2.28213	-0.0695316	0.20058	-3.14718	-1.43725	-0.530903	-1.31225	1.17831
rs78873931	6.70633e-05	0.13583	2.20168	-1.81053	0.925993	0.632986	-0.325013	0.891765	0.953565	-0.449426	0.0291429
rs2297784	6.72525e-05	-0.895057	-2.12378	0.513383	-0.337046	-0.943019	1.09347	-0.635631	-0.57449	0.52855	1.02825
rs369736437	6.75392e-05	-0.980044	-0.949811	0.774122	0.624858	-1.98493	-0.711989	0.230117	-1.50247	-0.41483	-1.29464
rs529744703	6.79172e-05	-0.0316969	0.975754	-1.3505	0.236143	-1.31668	0.978426	0.372787	0.340256	1.00886	0.397198
rs10962032	6.79241e-05	-1.76432	-1.70453	-0.641012	-1.58561	-1.00308	-0.518838	-0.406576	-0.130328	1.48167	0.213033
rs10075157	6.82318e-05	0.423896	-0.759694	0.189516	-0.538201	0.159179	0.742753	0.127201	-0.700518	0.397016	0.787804
rs10891866	6.83246e-05	-0.866439	-1.25264	0.100896	0.46142	1.16664	-0.313393	-0.565378	-1.44668	-0.279285	0.762621
rs575700512	6.85371e-05	-0.913044	0.393055	0.364254	0.102601	0.496274	-0.515276	0.969465	-1.48591	0.947909	1.93569
rs118116890	6.87309e-05	-1.26213	-1.96954	-1.35001	1.67525	0.674863	-0.76336	-0.214703	0.0655802	-0.510491	-0.718728
rs17208008	6.87534e-05	1.14563	1.7509	1.20743	-1.73742	0.568012	-1.23677	-1.00196	-0.631642	-1.35812	0.47647
rs17370725	6.87992e-05	-1.16363	-0.860056	0.528322	1.08405	-0.932437	-0.221235	0.0652904	-0.94027	1.27409	-0.0674349
rs11856113	6.8897e-05	1.76056	2.42379	-1.10931	1.45071	0.429756	0.47165	-0.187607	0.363402	1.38249	-0.228754
rs9994803	6.90133e-05	0.356392	1.68041	1.00845	-0.268747	0.491514	0.0841824	-0.876349	-0.620789	-1.01064	0.370396
rs115879514	6.90985e-05	-2.97034	-3.37217	-0.61093	-2.20322	-0.80972	-0.426427	-0.596438	0.384731	0.201673	-0.792209
rs829384	6.9185e-05	0.955512	1.66191	-0.097912	-1.32813	-1.01401	-1.72759	0.74342	-0.896767	0.270685	-1.98572
rs1010411	6.92054e-05	-0.151654	0.734868	-0.49126	1.73019	0.544215	-1.1961	-1.77966	-1.68277	-0.169448	1.1329
rs17812499	6.96156e-05	0.402666	0.208771	1.41385	1.48201	-0.736146	0.360642	0.49447	0.579916	-2.77642	1.44729
rs6782497	6.9687e-05	1.82414	0.407466	1.35155	1.28962	1.48927	-0.324026	-0.392233	1.27631	-0.438618	-1.15075
rs6005255	6.98419e-05	0.213474	-0.512702	0.447742	1.20852	1.38672	0.002074	-1.14916	-0.150309	1.37749	0.202687
rs556526111	7.00997e-05	-1.18253	0.165294	-1.39884	1.56635	0.891745	0.487776	1.02216	-0.14884	-0.837257	0.225269
rs4330981	7.0172e-05	0.334999	-0.394957	0.654202	0.180358	2.69416	0.0101497	-0.44311	-0.455395	-0.221268	-0.120084
rs17061253	7.02558e-05	0.834172	-1.99373	-0.0159404	0.739711	1.88272	0.0991422	0.0600602	0.303989	-0.646513	0.214213
rs9933400	7.03069e-05	-0.09978	0.227742	0.874171	0.610068	0.872977	-0.026995	0.346843	-0.659348	1.61351	0.20772
rs11659996	7.03145e-05	-0.735124	0.862101	0.802586	0.00427833	1.65599	1.35105	0.182979	-1.41756	0.63384	0.498733
rs6838151	7.03221e-05	0.52418	0.765123	1.07809	0.87387	1.25768	-0.703663	-0.391823	-0.138378	0.0269549	-0.108385
rs17553949	7.04195e-05	1.27272	-0.506748	0.691638	-1.36491	0.893239	2.55237	-0.671346	-0.255947	1.78279	-0.263703
rs72745335	7.0512e-05	0.636487	0.345869	0.1617	0.2924	0.0885507	0.821201	-0.229473	-0.447861	-0.0738995	-2.22208
rs113245203	7.09993e-05	0.0151757	-0.826958	-0.618644	0.805259	1.50575	-1.05567	-0.0223226	-0.725966	1.0337	0.765045
rs62439161	7.11052e-05	0.748111	0.370458	0.885109	-0.844497	1.03758	1.27694	0.535601	-0.641497	0.616133	-0.120322
rs10490266	7.14279e-05	0.0322006	-0.255417	-0.528477	0.316467	0.918168	-0.308348	0.747674	0.517801	-1.34723	-0.82728
rs4944674	7.14433e-05	1.44721	0.225769	-2.8787	-1.94234	-0.116506	-0.543905	1.96475	0.501955	-0.317098	-0.259395
rs35390015	7.15513e-05	1.38524	0.623439	-0.7952	-0.315656	-0.410575	0.584115	1.05523	-0.394307	0.0670525	0.48929
rs114049387	7.18763e-05	0.784513	0.893563	-1.14334	-0.10939	-1.83898	0.849662	0.188962	-0.749604	1.51286	-0.256628
rs117801904	7.19301e-05	1.63201	0.742504	-2.34152	-0.130525	1.74072	-0.302645	0.841325	-0.491576	-0.119456	-1.22321
rs747692	7.19979e-05	0.947314	0.85776	-1.25588	0.0234275	-3.69972	-0.257716	1.05926	0.600967	0.982129	-2.35288
rs4981863	7.20101e-05	0.521144	0.853824	-1.96501	-0.415934	-1.29139	-0.0345065	0.595258	0.0760918	-0.698242	-0.415597
rs77543210	7.20443e-05	-1.59969	-0.278229	0.534641	-2.14398	-1.48191	-0.287345	-1.78166	0.85963	0.498948	0.413713
rs3040949	7.20759e-05	1.82739	0.981869	0.940174	0.64312	1.28808	1.00995	-0.456392	0.426255	0.16702	-0.0814459
rs614677	7.21041e-05	0.634767	0.661785	-1.74101	-0.420108	1.08842	-1.11408	-1.36589	-0.307301	-0.145377	-0.130866
rs988699	7.21529e-05	-0.101214	-0.134927	-0.411723	-0.470786	0.0897512	-2.17559	-0.0480729	0.0931791	-0.87566	-0.0985435
rs959046	7.22226e-05	-0.328896	1.72529	-1.02535	-0.669478	-0.968432	-0.757934	-0.983274	1.31666	0.163603	1.51985
rs1703517	7.25872e-05	-1.16636	-0.189956	0.787458	1.12666	0.144002	0.685346	-0.0460013	-0.621688	0.240295	-0.611267
rs6670735	7.27481e-05	-0.642793	-0.330656	-0.426081	-1.02667	-1.58145	0.519657	0.199472	0.0725901	0.124192	-0.747559
rs35268016	7.28158e-05	1.00706	1.23311	-0.236249	0.36862	-0.252137	0.611174	-0.376144	0.114307	0.262595	-0.564142
rs76355324	7.29232e-05	-0.679462	-0.17968	-0.562722	-0.75836	-0.00412028	-0.245621	0.299276	0.460974	-0.506927	-0.222631
rs10744014	7.31549e-05	2.28347	2.7831	-0.912059	-0.490262	-0.604454	-0.453717	1.21774	0.877389	0.893344	1.06023
rs2064940	7.34128e-05	-0.490186	-1.73382	-0.383901	0.0328201	-1.18351	0.733986	-1.87978	0.0195129	-0.946833	1.48241
rs7460584	7.34925e-05	0.15829	-0.318494	0.435315	0.248142	0.451935	1.10277	-0.743367	0.592482	-2.60103	-1.23794
rs13279944	7.35524e-05	-0.986832	0.792778	-0.194101	0.567974	0.73246	1.0751	-0.0772134	0.560664	-0.123534	-1.19545
rs71552299	7.35927e-05	0.807277	2.66649	0.132336	1.96994	-0.265794	1.6604	-0.37598	0.900555	-0.0638845	0.148968
rs11120092	7.37767e-05	0.487672	0.382252	0.588492	-2.68816	-0.535158	3.29664	-0.412826	0.599242	0.239739	-2.13666
rs10986008	7.37914e-05	1.33271	1.04173	0.672194	-0.413852	-0.140303	-1.66024	0.292306	0.777095	0.183527	-0.399337
rs10107436	7.39983e-05	-1.22784	-1.38219	-0.674724	0.413922	-0.0419336	-0.552395	-1.32602	0.80837	-1.82606	-0.178312
rs707482	7.40061e-05	-1.51104	-0.75542	1.06978	-0.24021	1.36733	-1.1403	-1.00839	-0.264525	-0.996274	0.0842609
rs11773555	7.43104e-05	-0.00850121	0.837694	-0.0537067	-0.809474	0.676801	-0.75964	0.332277	0.624401	0.104422	0.436884
rs112552398	7.43457e-05	1.28393	0.196155	1.55149	0.105569	0.254476	-0.361078	0.232523	2.25005	-1.91427	-0.168556
rs73855403	7.45769e-05	-0.682357	-0.73224	0.473943	-0.185746	-0.414949	-0.385005	-0.803894	0.00276542	-1.49866	0.305881
rs10458661	7.4637e-05	0.327269	1.29716	0.321018	0.338808	1.09936	1.59233	1.15641	0.508265	0.968314	1.44156
rs79861443	7.4665e-05	0.473749	-0.386426	0.811274	0.438574	-0.0598475	-1.35078	-0.895267	-0.839706	-1.03442	-1.06312
rs1148059	7.47036e-05	-2.81169	-0.25836	1.23771	-1.6082	-0.279175	0.402691	-0.464798	-1.84033	-0.182943	0.0601014
rs117119701	7.48357e-05	0.516663	1.49866	2.20031	-0.158772	1.74322	0.788601	-1.59024	0.818863	0.809533	-1.15061
rs988036	7.48357e-05	-0.160142	2.00585	-0.822404	-0.539754	-0.0474269	-1.12846	0.313643	0.162181	0.778761	-1.53327
rs12473513	7.48699e-05	-0.0160962	0.536051	-0.278641	-0.911219	0.582209	0.538098	0.141602	0.723978	-0.409678	-0.765735
rs4716104	7.52169e-05	0.137554	0.545085	-1.33408	0.53069	1.02325	0.912905	-0.784145	1.2923	1.24823	-0.806494
rs17045019	7.53869e-05	-0.404412	0.253187	-0.010634	-0.0705886	0.123935	0.868864	0.661818	-0.737471	-1.3569	2.43953
rs118105732	7.54496e-05	0.315921	0.252899	-0.740599	-0.704854	0.47697	0.109933	-0.317678	1.43247	0.817442	-0.454813
rs11039733	7.57737e-05	2.66976	2.66854	-3.81163	-1.18831	-1.19718	-1.90684	2.51568	3.59001	-0.861584	-2.79964
rs2479550	7.58645e-05	0.0516027	0.0544123	0.498004	2.99932	-0.765302	0.732213	0.100852	0.534206	0.244743	0.619328
rs11514706	7.67781e-05	-0.485059	0.366322	-0.251814	0.222608	1.30634	-0.193413	-2.01245	0.287608	-1.27582	0.0855409
rs34850337	7.69597e-05	0.639019	2.023	0.725379	-0.508547	1.95026	-1.38621	1.18682	1.19126	-0.271141	-2.01141
rs10498883	7.71643e-05	-0.00404308	0.437968	-1.51302	0.0945883	1.40865	-0.574641	1.17309	-0.760154	-0.527232	-0.0842558
rs546303342	7.73436e-05	-0.363568	-1.38697	-0.905787	-0.018271	0.569344	0.480015	2.36039	-0.367417	0.722309	-1.2056
rs744149	7.75912e-05	2.0433	0.523987	0.00789742	-0.562392	-0.660996	0.0909786	0.988429	0.682575	0.776103	0.188628
rs76932584	7.76244e-05	-1.94119	-1.41499	0.939107	0.281334	-1.00191	0.989817	-0.681957	0.28418	-0.193749	0.135133
rs7577461	7.76461e-05	1.63383	1.42901	0.720545	0.876267	1.28348	1.23233	0.967277	1.07991	0.273367	-0.399958
rs1169297	7.76829e-05	-2.02492	-1.55484	1.16283	-1.30679	0.558828	-0.668143	-0.840516	0.515231	1.24176	-1.1183
rs9401864	7.77305e-05	0.839246	0.0736454	-0.031224	-1.89667	1.03542	1.32659	1.00111	0.270105	0.330337	1.06479
rs80200678	7.77473e-05	-0.183894	-0.770563	0.300513	0.887688	-1.00886	1.25637	0.435192	-1.36212	-0.315442	1.17148
rs7301270	7.78978e-05	-1.94449	-0.835206	-0.241334	1.27442	-0.147296	-1.24145	-0.714966	-0.67892	-0.435806	1.10798
rs193178	7.79585e-05	-1.44931	-1.11597	0.298163	-0.793531	0.145269	-0.984675	-0.172773	-0.197262	-0.0995935	0.733812
rs1163672	7.79592e-05	0.422322	-0.735558	-1.46447	0.331157	-0.991051	1.06318	1.33111	0.0911431	0.670226	0.44948
rs36112756	7.8329e-05	1.67087	-0.205851	-0.846277	-0.416041	0.463018	1.69705	-0.513136	0.350618	-0.915195	-2.86659
rs668135	7.91777e-05	-0.905545	-0.0912215	-0.547735	-0.442335	-0.786323	-0.309983	-0.651785	1.44334	-0.211279	0.661435
rs144967654	7.95264e-05	1.59717	1.15732	-0.331863	-0.448547	-0.352686	0.692596	-1.26229	1.53509	-0.793583	0.492326
rs360524	7.9939e-05	0.559699	-0.10019	-0.9081	-0.592913	2.59985	-1.78064	0.711014	0.86237	0.420841	0.740246
rs12102684	8.00088e-05	-0.74651	-0.626759	0.641762	0.152385	-0.714775	-1.90212	-2.08277	0.182699	0.0397121	-0.211681
rs10137092	8.01881e-05	0.682822	0.144774	-0.00980898	0.215639	0.504388	-0.023146	-0.10565	-0.469938	0.573392	0.216236
rs6651125	8.02511e-05	-0.780701	0.734243	-1.17446	1.65987	-0.436606	-0.865419	2.1033	-0.690924	0.0328773	0.268061
rs76009378	8.02689e-05	-1.09604	-1.0902	-1.55333	-0.223502	-0.780619	-1.49969	0.0251217	-0.805261	-0.0673164	-0.149423
rs34586393	8.03045e-05	0.400647	0.177285	-0.403626	0.881334	1.81449	-0.860039	-1.92196	1.06214	2.13464	1.37914
rs2167262	8.05485e-05	1.41729	0.866323	-2.07858	-0.214247	-0.622742	0.211188	1.08961	0.0874506	1.6586	-0.40662
rs1919403	8.06516e-05	0.146746	-0.747783	1.48104	-0.31488	-2.38427	-0.0974577	-0.081126	-1.25415	0.753766	-0.376668
rs2405096	8.07557e-05	-0.850279	-1.11568	1.87986	0.257095	1.00874	-0.526057	-0.694557	-0.452864	1.26589	0.313681
rs10082001	8.13114e-05	-1.19679	0.440355	-1.99311	-1.14775	-0.00696215	-0.555452	0.62976	0.69938	0.732105	-1.48974
rs114850190	8.13773e-05	-1.24647	-0.89017	-1.16816	0.0888498	-1.40604	0.0320218	0.660437	-0.452687	0.116331	1.16355
rs10626490	8.19323e-05	-0.506732	-0.810234	1.22383	-0.453735	0.943894	0.234896	-0.787154	-1.18022	-0.0754107	-0.336202
rs1496449	8.20442e-05	0.957944	2.02668	0.0101139	0.0766595	1.09051	-2.3641	0.387646	1.02524	0.753092	2.48253
rs4680141	8.21507e-05	-0.215528	1.60703	1.05142	1.37518	0.044389	0.763791	1.96882	1.31158	-0.127028	1.42221
rs9489542	8.21949e-05	-1.7684	-0.552627	-0.260326	-0.486016	-1.91972	-0.092494	-0.0479	-2.80306	0.0791251	0.0372964
rs4794467	8.25117e-05	-0.194715	-0.46786	0.270372	-0.0570995	-0.277985	2.04836	-0.875958	-1.6551	-0.0163385	1.36767
rs61867073	8.25798e-05	1.5331	0.750234	0.246269	-0.0052263	0.718656	1.5192	0.198931	0.711585	-0.675021	1.37452
rs202162	8.28013e-05	1.60324	2.31649	-0.908355	-1.03219	-1.64595	-0.784421	0.852116	0.567412	-0.149313	-0.220319
rs556204123	8.28178e-05	-0.851488	0.00621201	-0.899475	1.12124	0.667116	-1.49674	-1.32333	0.945011	0.0778558	-1.02702
rs79303019	8.29143e-05	0.563888	0.358312	-0.821089	0.835905	-0.590221	-0.784924	2.42001	-0.354386	-0.216774	-1.94859
rs77570504	8.31269e-05	2.05222	-0.469946	1.17007	-0.710363	-0.614416	0.601465	-0.582262	-0.228318	0.747838	-3.14505
rs56194166	8.33104e-05	-2.33268	-1.02944	-1.04272	-2.17935	1.12782	-1.86684	-1.03974	-1.98432	1.38699	-0.106891
rs7758612	8.35466e-05	0.701023	1.10621	-0.890619	0.756918	-0.286963	-0.326609	-0.475175	0.84616	0.0828244	-0.782572
rs34913398	8.39595e-05	1.49657	1.29972	-1.95233	2.11292	-1.92274	0.827652	-0.55261	0.812567	1.2821	1.02731
rs67081949	8.4172e-05	-0.459341	0.522798	0.114368	0.257148	-1.28545	-0.363909	0.927689	-0.682493	0.246775	-1.5028
rs10840643	8.42054e-05	0.173555	1.30128	-0.932902	1.21537	2.09734	-0.864095	-0.457415	2.13199	-0.323472	0.0488137
rs1112514	8.42228e-05	-0.640595	0.335831	-0.66514	1.2572	1.64983	0.269307	-0.21867	-0.741461	0.960039	-0.0510667
rs139200930	8.43471e-05	-0.711287	0.0777479	0.119728	-1.00658	1.11725	-0.336806	-3.2563	0.38538	0.719014	0.389042
rs509608	8.44326e-05	-0.95706	-0.404121	-0.642192	-0.170676	-1.21511	-0.654066	-1.4764	-0.554095	1.21078	-0.197037
rs78752729	8.4446e-05	1.10713	0.873691	-0.4026	0.264149	-0.516114	0.962617	-0.151479	0.180211	0.189591	-0.33498
rs2490517	8.47406e-05	0.262108	0.763012	-1.27669	0.2526	-1.5496	-0.162185	-0.513157	-0.705686	0.556935	-0.514083
rs571193	8.4843e-05	0.196091	-1.07206	-0.107876	-0.0454856	0.573507	-0.205151	0.263506	-0.734926	0.96434	-0.692547
rs6667683	8.48932e-05	-0.358138	-0.695926	-0.453273	-1.36665	-1.16123	-0.252247	0.0739383	-1.20997	0.678823	-1.35278
rs192909828	8.51838e-05	-1.38199	-2.82042	0.596998	0.989843	0.175884	-0.390637	-0.0476224	-0.348659	-1.40071	-0.0538224
rs9394969	8.53346e-05	1.38255	1.13262	-1.98978	-1.12635	1.83266	-0.883463	-1.48358	0.453495	2.23982	-0.909739
rs927971	8.53377e-05	0.508246	-0.949087	0.939945	1.27179	-1.27734	1.15481	0.674394	-0.822881	-1.77568	-0.524599
rs35431065	8.5364e-05	-0.0940964	0.753842	-2.83436	0.0501032	-2.50857	-2.03779	1.44384	-2.06513	-0.431856	0.063204
rs148418028	8.6088e-05	0.896936	1.5025	0.398452	0.577023	-0.0668689	-0.405664	0.396816	1.21471	-0.0745417	-0.0264908
rs1143407	8.66905e-05	0.862509	0.419625	-1.35241	-0.465651	-0.757164	-0.221688	1.80214	2.54308	1.31362	-1.1264
rs111257070	8.67698e-05	-0.526975	0.140255	-1.97682	-0.936633	1.85228	1.45634	-0.00338752	1.03303	-1.56677	-1.0544
rs3110134	8.68195e-05	-0.776406	-1.60372	0.565225	-0.884065	0.155515	-1.17607	0.637518	0.381586	-0.673628	-2.65808
rs62048161	8.68884e-05	1.91378	1.39086	-0.839964	-0.792769	-0.301233	0.00624536	1.67954	-0.548349	0.529182	0.188101
rs78781739	8.69123e-05	0.352081	-1.01306	-0.801372	-0.725905	-1.12093	-1.28097	-1.0077	1.01758	-0.413882	1.21991
rs10098710	8.75568e-05	-0.672198	0.220245	0.0850206	-0.514253	-0.500809	-0.00283642	-1.64651	1.50675	-0.910296	1.33779
rs113922046	8.77387e-05	0.469378	0.399133	-0.0357809	0.456047	-0.557564	0.845362	0.618973	0.0875905	-0.0296808	-1.37293
rs2795992	8.78095e-05	-0.542401	0.765033	0.578807	0.941808	1.00154	0.759887	0.190053	1.242	-0.785458	0.65958
rs116609425	8.81972e-05	-0.795029	-2.35968	1.14387	-1.14974	0.475945	0.061213	-2.48981	0.483463	-1.50733	1.04552
rs72902177	8.83578e-05	0.878559	0.534926	-0.874445	-1.63617	-0.998433	-1.44532	0.356063	-1.28286	0.864952	0.0417783
rs6514613	8.83994e-05	0.19914	0.602994	2.12752	-2.89155	-0.0332193	-1.20898	-0.205578	0.607611	-0.578216	0.248872
rs1276170	8.86925e-05	0.749221	0.89867	-1.86049	-1.03318	0.811002	0.728257	-0.679399	0.472039	2.35472	1.57829
rs13085981	8.8706e-05	-0.985676	0.17908	0.356444	0.668683	0.460166	0.0253133	0.59387	-1.88609	0.0732034	-0.636663
rs117497863	8.87969e-05	1.53939	1.03818	-0.241604	1.55893	-0.116189	-1.21619	1.89467	0.907658	-1.15631	1.76749
rs57414511	8.90697e-05	0.117053	-0.0558737	0.673606	-0.299159	-0.675538	-2.35011	0.840081	-0.297406	0.688891	0.455568
rs7502637	8.91296e-05	0.567272	-0.860752	-1.34946	0.149746	0.747626	-2.86283	-0.433102	-0.1324	-0.73129	0.536096
rs13102107	8.91357e-05	-0.118876	-0.570567	-1.09054	0.800213	0.431145	-1.49849	0.842828	0.194649	0.128038	1.00711
rs243159	8.92312e-05	-0.109728	0.240437	1.68463	-0.415295	1.1134	-0.442302	-1.04671	1.32785	0.224982	0.578345
rs10952876	8.93547e-05	-1.24353	0.324943	1.99327	1.24892	1.80805	1.08126	-1.14857	-1.27779	1.02247	0.304484
rs9964229	8.93578e-05	-0.271693	-1.29664	1.30994	-1.07051	-0.320969	0.285433	-0.626154	0.659267	2.51624	1.26011
rs339878	8.94114e-05	1.5019	1.80486	-0.16413	0.139077	-1.32802	-0.0743074	1.40571	1.36784	-0.0583479	-0.51785
rs6779981	8.99542e-05	-0.169475	1.15322	-0.955776	0.240897	-0.195267	-1.9382	-0.22503	1.30554	1.91815	-0.00634078
rs561405002	9.00623e-05	0.120912	-0.423238	-1.16039	-0.158836	-1.07911	-0.647403	-0.0893357	-0.129964	-2.21781	-1.00142
rs3758723	9.03998e-05	-0.553981	-0.297512	-0.327387	1.02523	1.18349	1.78115	-1.01928	0.324964	0.986758	0.639237
rs115416137	9.07298e-05	-0.706419	-0.798136	-1.35245	-0.0826803	-0.683989	0.0993045	-0.943549	-0.590088	1.04928	-0.950657
rs7202558	9.08459e-05	-0.646465	-0.489451	-0.686118	-2.62455	-2.47289	-0.63729	-1.09999	-0.913801	-1.49765	0.996496
rs34112875	9.10101e-05	1.22491	1.5415	-1.26533	0.0337911	1.38497	-0.0347396	0.456316	1.99425	-0.808795	-0.738924
rs6707387	9.15358e-05	0.279809	0.792097	-0.768686	-0.0824842	1.47982	0.644171	1.0038	-0.111396	0.984121	-0.49603
rs10987505	9.17506e-05	1.94654	1.89101	-0.865046	0.493775	0.733328	0.37801	0.801823	1.21681	0.85194	-0.810006
rs139832032	9.17607e-05	-0.198635	-1.07528	-0.624585	-1.23698	0.295161	-1.91128	-0.429443	0.73823	0.486502	-1.03715
rs16836410	9.18081e-05	-0.482196	0.311799	0.739606	0.014288	-0.0087595	1.1316	0.0526374	-0.587753	-0.217919	0.785884
rs11585169	9.18764e-05	1.97412	0.912027	-3.07597	-3.07871	1.8534	0.415191	2.19708	1.11067	-1.22997	-0.906863
rs1829862	9.19596e-05	2.24954	2.086	-1.58052	0.0464244	1.42295	-1.03962	2.13122	1.84586	1.09786	-1.37596
rs2010528	9.24686e-05	1.45769	1.03469	0.248277	-0.955999	-1.25038	0.0486089	-0.800219	-0.397579	0.092627	-0.347171
rs114821564	9.25097e-05	0.0671147	0.63461	-1.68119	0.12835	0.14104	0.85308	0.803323	0.833996	0.6456	-0.795692
rs60111626	9.27068e-05	-0.0220096	0.514926	-2.06628	-1.04054	0.712056	0.327783	0.0628223	0.521243	0.988051	0.0487075
rs11589811	9.29997e-05	1.44302	-0.179515	1.72683	-0.0473989	0.556685	-0.325095	-1.06855	0.631845	-1.47691	0.572021
rs10979012	9.3053e-05	-0.0188212	1.68461	-0.815339	-0.00643378	0.714899	-1.01106	-0.930302	-0.0770522	0.199725	0.0679138
rs2490550	9.31023e-05	0.575575	-1.96555	1.15648	-2.89021	-1.6961	1.52043	-0.865437	-0.354566	-0.437649	-0.229891
rs72968495	9.33268e-05	-0.661729	-0.471285	0.117418	-1.4934	0.24082	-1.10754	-0.0257404	-2.02853	0.816874	-0.158686
rs7961199	9.34285e-05	-0.334249	-1.08855	-0.449449	1.46997	1.70124	-1.21966	1.22824	1.28048	-0.668284	-1.12057
rs73127398	9.34882e-05	-0.884679	-0.415606	-0.274565	0.735717	1.08716	-0.633307	-0.636065	0.714777	0.0650252	-0.610943
rs10792006	9.35706e-05	0.765638	1.4763	-0.157824	-1.71593	0.683308	0.210071	0.948009	1.78824	1.89351	-1.86319
rs370814519	9.36618e-05	-1.3841	-0.545567	0.801249	1.27612	-0.812547	-0.164326	0.906922	0.191534	-0.571098	-0.546135
rs11222392	9.36874e-05	-0.196203	0.0166467	-0.0573967	1.67345	0.540202	0.790491	-0.72213	-0.161095	-0.855927	0.343378
rs17398322	9.39448e-05	-1.15434	-0.399355	-0.384358	0.0201599	1.39846	-0.433907	-1.50676	-0.584295	3.01296	-1.76709
rs8013256	9.41259e-05	1.42576	1.18877	0.158317	-1.5502	-1.86336	-0.591693	0.697952	0.347321	-0.429484	0.982833
rs76360736	9.41623e-05	-0.362438	-0.657406	0.335171	0.350524	0.932833	0.683525	0.168756	0.157152	0.701019	-0.0840943
rs62573381	9.42224e-05	0.0394821	0.775186	0.460944	-1.88019	-0.180638	-0.145414	-1.42893	0.731207	0.124385	0.525012
rs139174034	9.43095e-05	0.926117	1.24114	-1.38222	0.371632	-0.518538	0.504725	-1.25999	-0.549838	0.183587	0.413998
rs4652657	9.43474e-05	0.865999	-0.301073	-1.71575	-0.180288	0.0015733	0.311144	1.18578	0.557532	-1.00503	-0.60552
rs10081423	9.48487e-05	-0.133746	-0.325696	1.28542	0.459766	0.716167	-1.43072	-2.848	-0.175153	-0.0342161	-0.0755343
rs1863868	9.48896e-05	1.0774	1.56758	-1.00466	-2.64288	0.48799	0.615596	0.923513	-1.98906	2.93702	0.380348
rs35384193	9.49048e-05	1.87897	0.205632	-0.926725	0.0489073	0.625391	-1.29168	-0.737004	-1.29887	0.457298	-1.03883
rs6807492	9.4916e-05	0.283163	0.744998	-1.0628	-0.580048	0.815769	-2.14005	-1.2248	0.292894	1.23904	-0.669932
rs8045052	9.50114e-05	-0.324178	0.777125	0.416175	0.884595	1.56566	0.491415	-0.687304	0.0568664	-0.304929	0.38309
rs570662963	9.5121e-05	0.467751	1.23685	-1.45762	-1.59599	-1.7575	1.22181	-0.946541	0.08796	-1.33428	-1.32181
rs61751957	9.51636e-05	-0.0947383	1.12469	-0.5011	-0.486773	-0.820117	0.184219	-0.880314	1.25057	-1.06593	0.770228
rs11157138	9.52729e-05	1.55431	0.302163	-0.568078	0.051603	1.10814	-0.128973	1.34222	0.723292	-0.34335	-0.483211
rs12541061	9.53067e-05	2.93044	2.34156	-0.809308	-0.151352	0.638064	-0.544495	0.655577	1.28052	0.474428	-0.109981
rs115882550	9.53404e-05	-0.107939	-1.56364	0.453454	-0.858742	-0.447701	-1.56781	-0.158491	-1.12264	0.374513	-0.702306
rs7548249	9.53546e-05	-1.12715	0.14752	-0.531138	-1.10414	1.09913	-1.0002	-1.30544	0.700253	-0.376518	-0.204309
rs35592604	9.55494e-05	0.494429	-0.53445	-0.545711	0.379377	-0.0616476	-2.06961	-0.468355	-0.99725	0.308543	-0.619471
rs4744719	9.5568e-05	-1.53608	-1.2546	-0.116717	0.975117	-0.51491	-1.22548	-0.398243	-0.998285	-0.129069	1.60897
rs185487929	9.55761e-05	-0.19028	0.941035	1.14315	-0.720719	-0.421582	0.868867	1.29235	-0.674954	1.46641	-0.161021
rs113765811	9.57253e-05	0.451323	0.657133	0.149298	-1.64374	-0.476319	2.30806	-1.18254	1.09416	-0.159173	2.00898
rs35984978	9.57264e-05	0.957133	-0.235367	0.817237	-1.56208	-0.546571	0.710974	0.279093	0.128166	0.830335	0.19324
rs2814056	9.60483e-05	0.562239	-0.176467	-0.0614877	0.639964	0.30583	1.25731	-1.23688	2.44803	-1.95872	0.369708
rs11016203	9.62154e-05	-1.38529	-1.63991	-0.567154	-0.789049	0.335357	-1.69138	0.82911	-0.835335	-0.137791	2.20249
rs74359626	9.69742e-05	-0.60586	-0.999659	-0.101546	0.572628	0.133004	0.0777888	-0.790866	0.201257	-1.03639	-1.41189
rs2056315	9.72224e-05	0.343478	0.0783517	2.14073	-0.414375	0.83255	0.268331	0.0484459	0.431395	0.834037	0.935414
rs9635715	9.74614e-05	1.1663	-0.860435	-0.207292	-1.29733	-2.31521	2.46289	-0.195059	0.894601	-1.9436	0.0976646
rs13093200	9.74802e-05	-0.24936	-0.304074	0.0525765	0.0753497	0.122649	2.03313	-0.414991	-1.26535	-1.07189	-1.11022
rs114299253	9.75454e-05	1.45606	0.609048	-0.346522	-0.354923	-0.348547	0.00933038	-0.88546	-0.831119	2.92756	-1.11786
rs12436104	9.75807e-05	0.708668	-0.0616439	1.07292	0.72643	1.05338	0.305318	0.538646	0.71965	1.05309	2.33439
rs56274446	9.77068e-05	-0.527079	0.198209	-1.31524	1.69785	0.172902	-0.166487	0.677512	1.33677	-1.22643	0.834933
rs55924312	9.83293e-05	1.53486	0.0586637	-1.49062	-1.19525	0.298662	-0.208169	0.758534	0.107022	1.4507	0.121434
rs113471862	9.86803e-05	1.15815	2.20455	-0.823709	-1.7329	1.33136	1.31659	0.0117849	1.9043	0.251986	-1.74033
rs1429342	9.87482e-05	1.12474	0.469749	0.93003	-1.78296	-0.688593	0.235091	2.57213	-0.0505859	0.798255	-0.848473
rs13196209	9.87717e-05	1.48313	1.5436	-1.0228	-0.420939	1.7027	0.821913	-0.558901	0.00105725	1.86434	-1.4995
rs690036	9.8792e-05	-0.586078	-1.23445	1.47274	-0.0511004	0.812822	0.902144	1.16102	-0.466837	0.476744	1.4367
rs28668939	9.91955e-05	2.39804	2.37049	-1.61364	0.0619854	1.4267	0.357936	-0.260445	2.1745	1.18036	-0.691521
rs562602286	9.93219e-05	0.135118	0.829938	1.22278	0.906708	0.401483	-0.605811	0.364549	1.08362	-0.225537	2.16363
rs9841703	9.94395e-05	0.556252	0.380147	0.671067	-0.940209	1.23223	-0.191111	-1.27205	0.836052	-0.957841	-0.600983
rs80013170	9.97644e-05	-0.0787961	1.59357	1.0599	-0.160157	1.07294	0.844062	-0.998723	0.327663	2.54949	-2.08951
rs7755120	9.99645e-05	-0.941079	-1.5895	0.345144	0.204862	-1.20387	-1.84286	-1.68949	-0.265443	-0.911587	-0.698492
rs2238672	0.000100009	-0.451823	-0.501708	-2.78231	-0.0097983	-2.7687	-0.433698	0.599348	-1.58388	-0.0249323	0.360734
rs7932442	0.000100129	-0.31875	-0.591004	0.217937	0.612905	-0.224839	0.270534	-1.00392	-1.04617	0.0445757	0.7872
rs60540990	0.000100181	0.295508	-0.52579	0.0970774	0.80312	-1.14042	-0.0691364	0.111345	0.80088	-0.697634	1.10322
rs35592090	0.000100186	-0.298272	0.201218	0.557501	-1.40975	-0.556786	-0.564297	1.7074	0.218491	-1.32993	0.649137
rs4077064	0.000100259	0.145509	0.436299	1.12751	-1.0564	-1.15101	1.89431	0.888562	0.0788479	0.732022	0.545085
rs4775115	0.000100329	0.204774	0.0517185	2.11095	0.115574	0.78894	0.119667	0.0269502	-0.407744	0.536344	0.415189
rs542162671	0.000100488	1.18347	0.98036	0.0602623	-0.162247	1.35198	0.263597	-0.526778	0.811979	0.361873	-1.27661
rs2918939	0.000101094	-0.188388	0.337616	0.0050495	-1.1022	-1.53315	0.255413	-0.235843	0.622736	-0.646867	0.554959
rs35233144	0.000101746	-0.383359	0.719744	-0.262246	-0.0254151	-1.01071	0.543282	0.696448	0.815271	-0.385241	-0.866154
rs74359260	0.000101828	1.00054	1.0798	-0.221847	0.76894	0.923608	0.375471	-0.108214	-0.388645	0.0491397	-0.507931
rs62245265	0.000102624	-0.955884	-1.61271	-0.333021	1.92214	-0.439154	1.1082	-1.04926	0.239033	-0.979899	0.227748
rs11158145	0.000102655	-0.514841	-0.487269	1.13926	0.125879	-3.75154	0.0503069	-0.662436	0.399067	-1.18575	0.333753
rs10470296	0.000102838	1.35407	0.197885	-0.294594	-0.531139	0.702709	0.41787	0.944018	-0.296523	-0.815088	0.340099
rs11782159	0.000103799	-0.24765	-0.386095	-0.725857	-1.60886	1.63609	1.014	1.06219	0.77918	-0.888786	0.0973182
rs12569672	0.000103818	-1.21636	-1.75154	-0.0946317	0.512608	-1.12097	-2.25806	-1.91282	0.487181	-0.700952	0.368831
rs146892695	0.000104126	1.44001	0.320972	-0.790402	0.0716797	0.154687	0.309357	0.344521	0.474179	-1.39176	0.449438
rs67456772	0.00010415	-0.551616	-1.73179	-0.581297	-0.0752101	1.9761	-0.205702	-0.682397	0.584625	0.475484	1.28507
rs4455453	0.000104474	-0.947262	0.394726	-0.251173	0.134126	0.811829	-0.535522	-0.287409	-0.0680217	-1.39391	-1.29547
rs72798223	0.000104804	-1.02376	-1.13471	-0.0975128	-0.51298	-0.00114434	1.97541	-1.00728	0.639501	0.538839	-1.71517
rs9382222	0.000105184	-1.41288	-1.12285	0.810802	-0.314585	0.380207	-1.55244	-0.42268	-0.582593	0.675427	0.275022
rs62069143	0.000105824	0.654088	-1.48795	0.679722	-0.806722	1.10693	-0.502042	1.73692	-0.380458	-0.127837	-1.06826
rs72611220	0.000105851	-0.0953547	0.751439	0.785986	1.20583	-0.668046	1.64914	0.541273	1.0056	0.833	-0.280894
rs11854333	0.000105907	0.0213497	-0.6955	0.225689	-1.9991	-0.657976	-1.28702	0.177178	0.389717	-1.70267	1.30521
rs1357499	0.000106427	-0.877238	-0.286098	0.271622	0.240825	-0.421001	-0.892666	-0.218551	-1.75758	-1.28919	-0.111373
rs79135296	0.000106519	-0.210051	-0.901697	-0.997888	-0.96526	0.546809	-0.932132	-0.395745	1.0579	-1.0986	-0.161941
rs526715	0.000106529	-1.38829	-1.99009	0.398556	-0.898937	-1.12968	-2.00512	-1.22393	-0.795272	0.251564	0.536269
rs11213916	0.000106944	-2.41126	-1.35481	-2.01439	-0.259229	-1.46872	0.721178	0.56521	-0.502067	1.23067	1.71754
rs73385592	0.000107306	1.53501	1.37117	-1.61207	-0.568851	1.93163	0.213497	1.67123	1.37069	0.299565	0.298229
rs61791710	0.000107477	0.447262	1.45688	-0.166109	-0.584546	1.35218	2.04109	-0.622589	2.01341	-0.658378	0.630432
rs7162356	0.000107999	-0.0653849	-0.437599	-1.8361	-0.813323	-1.12246	-1.59438	0.0368544	1.62306	0.0845599	-0.490091
rs1801020	0.000108011	0.300155	-0.260061	1.20328	1.16998	-2.45902	1.2771	0.617117	0.237504	-0.813369	-1.11475
rs16896996	0.000108024	-0.322723	0.0670296	-0.336214	0.361418	-0.0612087	1.10213	0.0648504	-0.116536	0.383501	-1.02895
rs43182	0.000108395	-0.589427	-0.217605	0.402699	-0.903873	0.317895	-0.74849	0.0592965	-0.779557	-0.143937	0.882704
rs34824165	0.000108514	0.387585	1.8625	0.753703	1.43676	0.420294	0.230179	0.613274	-1.00135	0.792242	0.907478
rs4422181	0.000108611	-2.6608	-2.48269	-0.0246974	-0.344738	-2.96642	-0.510967	0.385586	-0.632778	0.47401	-0.444508
rs925193	0.000109068	-0.625928	-1.56787	2.56458	1.22125	0.11108	0.96718	-0.229934	0.0833633	-0.972011	-0.185717
rs11871358	0.000109218	-2.21489	-0.644025	-0.0964685	-0.101952	-1.1434	-0.608696	-0.0834484	-2.58181	0.254384	-0.0914556
rs7722015	0.000109273	-0.80366	-0.459611	0.343276	0.816723	-0.449516	-1.22186	0.18902	-0.862646	-0.490241	-0.911733
rs934726	0.000109795	-1.58644	-2.14616	-0.847673	-2.96141	-3.18997	-2.50098	0.512493	-1.5638	-1.3085	-2.44962
rs143495319	0.000110426	-0.892536	0.0149322	0.0217764	-1.68022	-0.244537	0.369785	-0.340979	-0.971957	-0.162033	0.477208
rs75184707	0.000111088	0.0666007	-0.960616	1.67408	0.929373	-0.0527891	0.598284	-0.573258	0.681038	-0.76384	-0.721883
rs56350019	0.00011111	0.148022	0.988263	-0.80818	-0.805581	1.70132	0.399242	1.0103	1.57094	-0.082202	0.176743
rs79724859	0.00011124	1.74189	0.7998	0.684827	0.103639	1.9848	1.59884	1.4562	0.0685585	-0.682885	0.534539
rs112531655	0.000111458	-0.203235	-0.751979	-0.914606	0.0406329	-0.405624	-0.0959624	-0.515529	-0.448634	-1.0167	2.25967
rs9955247	0.000111507	0.504437	0.709189	0.66634	1.37721	0.553231	-0.781318	-0.234833	-0.49751	-0.66752	-0.466027
rs74796897	0.00011187	1.74844	1.75762	-0.144279	-0.550657	-0.422975	-0.588186	2.3616	2.72142	1.19048	0.120359
rs6081869	0.000112196	0.217958	1.13587	0.340602	1.02614	1.22945	-0.0337463	-2.00951	0.350896	-0.15639	-0.192168
rs7148769	0.000112264	-0.447738	0.0579141	-1.24003	2.01992	1.62095	-0.282472	0.153932	-0.195356	1.04714	-1.64703
rs4760701	0.000112392	-0.958377	0.489192	-0.179726	0.85246	-0.0530404	-0.855265	0.588758	-1.01209	0.983574	1.28248
rs62368230	0.000112992	-0.30877	1.01044	-1.14316	-0.178643	-0.139182	-0.297694	-1.29149	0.283109	0.251737	-0.990227
rs2291652	0.000113515	-1.7157	-0.798839	-0.406575	0.86262	-1.65096	0.228019	-0.489296	-0.489027	0.0800002	1.49169
rs9610221	0.000113583	0.0788856	0.198918	0.626166	0.557526	-0.531971	-0.339057	-0.983096	-0.774141	1.22224	-1.30921
rs74984718	0.000114245	-0.793739	-0.248298	0.495334	1.14868	-1.54169	-1.46167	-0.696243	0.816543	0.253159	-0.561291
rs1972739	0.000114287	-1.87377	-0.80947	-1.45549	-1.57259	-1.50447	-0.522041	-1.27829	-1.46407	-0.785225	0.878302
rs76588419	0.000114345	-0.436149	-0.660138	1.44948	1.26491	0.928171	-0.090061	0.914085	-0.300091	1.73032	-0.870187
rs9396147	0.000114369	0.451814	0.0663237	0.344029	0.467123	-0.810647	-0.123629	0.00465607	-1.07296	-0.104551	0.610059
rs142206171	0.000114395	0.710885	-0.107683	-0.29604	-0.91169	0.893921	-1.08084	0.199348	-1.34134	-0.2257	-0.472174
rs1875694	0.000114552	-0.866843	0.0866944	-0.483859	-1.89022	1.17415	-0.354515	-0.0686247	-0.178011	0.203444	0.279192
rs9443423	0.000115095	0.709718	0.290021	-2.2737	-1.2264	-0.59163	-0.695096	-0.590998	0.874227	1.79823	-0.212554
rs9711254	0.000115311	0.311727	0.510169	1.09765	0.0667398	-0.965458	1.08983	-0.798756	-0.58952	0.94251	-0.187846
rs10821753	0.000115323	1.63701	0.217934	0.781522	-2.33185	1.20002	-0.706825	1.1984	0.68921	1.21973	0.638307
rs77257968	0.000115345	-0.116967	-0.409473	-0.889753	0.570543	-1.92081	-1.33778	-0.547308	-0.275607	0.465784	-0.351072
rs1473185	0.000115567	-0.536983	0.490714	0.70456	-1.37687	-0.504431	-0.890235	0.203064	0.0966031	0.817148	0.00146859
rs71043596	0.000115637	0.834052	0.907401	-1.4758	1.58654	0.440951	-0.362423	-0.855477	2.17933	-1.53923	1.36867
rs10852215	0.00011574	-0.650644	-0.95709	1.13746	0.560501	0.143358	-0.304943	-0.0481491	-2.24392	-0.11847	-0.469854
rs9525301	0.000115899	1.90943	0.581401	0.0720723	0.405244	1.65179	-0.598886	-0.117005	0.249942	-1.05509	1.85647
rs150064478	0.000115959	1.97396	1.45481	-0.713619	1.04813	-0.0578879	-0.258016	1.18437	-0.200762	-0.192831	0.395445
rs335913	0.000116361	2.36214	1.5649	1.04567	-0.759772	0.173457	-1.15713	0.726363	0.842563	-1.97415	1.60366
rs921423	0.000116392	-0.245253	-0.290034	0.898063	1.90513	-1.44356	1.27496	-1.05167	2.00647	-0.467359	-0.765241
rs11709892	0.000116615	-0.577697	1.64112	1.23819	0.974169	0.683318	0.0995083	1.24286	-1.84175	0.8192	0.979714
rs35476737	0.000116639	-0.747054	-1.17896	0.408749	2.0568	1.16628	0.162616	1.18	-2.57486	1.44811	-0.977491
rs34933034	0.000117046	-0.663243	1.06234	-0.196763	1.11601	-0.838357	-2.26996	-1.67366	0.195673	0.164744	2.75516
rs35980598	0.00011706	-0.366512	0.511023	-2.68015	-0.146446	-0.535659	-0.859531	0.927566	-1.33183	0.224785	0.679366
rs34264425	0.000117209	2.60534	2.5177	0.430123	-1.00183	1.46886	1.13843	2.51264	1.83244	1.08317	-0.900388
rs11393841	0.000117215	-0.450962	-1.32364	-0.846619	0.196357	-0.766363	0.103075	0.202467	1.68829	-1.97474	-2.62782
rs148893912	0.000117335	-0.714691	-1.0681	2.12905	-1.57591	0.13244	0.829126	-0.160286	-0.583843	-0.0830575	0.896239
rs7775043	0.00011739	-1.31056	-0.408743	1.03662	-0.503606	-1.20492	0.352103	-1.66643	-1.07802	0.99841	-1.76687
rs79316143	0.000117452	0.639579	1.07791	-0.810162	0.514986	-0.901965	-1.52647	2.08415	1.12235	-0.698635	0.70857
rs2244156	0.000117621	-0.620986	0.298396	0.313144	-1.44332	-0.0469178	-0.402769	-0.98343	-0.472221	0.11055	-0.310291
rs2181800	0.000117653	1.01109	2.25129	1.16438	0.760969	0.677814	1.11527	0.670887	0.299303	0.106415	0.299661
rs17847539	0.000117712	0.0684924	-0.237163	1.11326	0.725897	-0.732963	-1.16464	-0.219713	0.392982	0.542062	0.323302
rs58370632	0.000117726	0.155838	1.56128	0.234755	0.623233	-0.111914	0.0194758	-0.479004	-0.593513	1.27272	0.468284
rs7705411	0.000117962	-1.32678	-1.46909	0.355541	0.234774	-0.362628	-0.582661	-0.371734	0.562721	-0.391394	1.17379
rs59147662	0.000117988	-0.512245	-0.0464759	-0.713399	0.0875058	-2.23398	-0.396163	-0.731185	0.138488	-0.866931	-0.0502133
rs2586448	0.000118049	-0.949302	-0.772967	0.740829	-0.0424994	0.293154	-0.903422	-0.509804	-0.51302	1.37713	0.234904
rs72893397	0.000118204	0.287514	-0.692579	0.692269	0.598491	0.411916	0.434517	0.00280427	0.615844	-3.5291	-0.630641
rs4785269	0.000118543	-0.721258	0.0718817	-0.842226	-0.394219	-0.530211	-0.652707	0.299849	-1.1879	0.604403	0.465558
rs555365140	0.000118585	1.90465	2.03307	-0.427352	1.11823	0.63666	0.127558	1.17985	0.693463	-0.14851	-0.373787
rs560291604	0.000119099	-1.3784	-0.173813	0.166036	-2.01214	-0.599631	0.408541	0.565166	0.190384	0.134054	0.738181
rs9434482	0.000119327	-1.56002	-0.440376	0.341853	0.506351	0.883983	-0.194649	-0.686976	-1.26404	0.104349	1.06964
rs7920476	0.000119814	0.767721	-0.568805	-0.32541	-0.947135	-0.223352	-1.25285	0.891729	0.165589	1.03703	0.226139
rs4845846	0.000119858	-0.4664	-0.614277	0.619604	1.53633	-1.35511	-0.618637	0.350876	-0.0870134	-1.2722	0.668761
rs2689188	0.000120316	0.0532372	-0.118392	1.24539	-0.92508	-0.0913503	0.484607	0.791616	0.276991	0.793516	0.733439
rs933632	0.000120407	-0.409768	-0.765132	1.7993	1.71729	1.78724	0.0368492	-1.22414	-0.223263	-0.145066	0.686226
rs1448870	0.000120667	-0.205904	-0.610424	0.679772	-0.481489	2.05065	0.770159	-0.519164	0.662256	1.28686	-0.0987338
rs3903289	0.000120678	-2.16272	-0.290336	1.4812	0.710812	-0.876944	-0.282811	-0.324768	-0.471653	-2.11259	0.083076
rs465507	0.000121287	-1.6021	-2.13989	0.209978	2.41783	2.65278	0.477454	3.00698	-1.99539	0.0271322	-0.893287
rs73219272	0.000121331	2.31274	2.36736	1.06696	0.371367	-0.0653605	0.710995	-1.23686	0.355253	0.0362817	1.85662
rs5789568	0.000121725	-0.373133	-1.041	1.50268	0.269707	-1.39681	0.875401	-0.840642	-1.4184	-2.44346	1.14998
rs1669261	0.000121819	1.25048	0.803513	-1.31197	0.484017	-2.1797	1.72711	1.22169	1.13544	-1.45221	-0.242168
rs1421108	0.00012241	-0.246654	-1.40335	0.403769	0.232512	0.195529	-0.900954	-1.08107	-1.10622	0.402964	-0.629901
rs4852619	0.000122456	-0.630088	0.462041	0.621315	0.903646	-0.774108	-0.407625	0.254367	-0.712886	-0.377262	1.07399
rs12363946	0.000122549	-0.389063	-0.77609	-0.341388	-0.0671528	0.703375	0.882237	0.666249	-0.0622147	-1.21359	0.207225
rs2820472	0.000122557	-0.468717	-0.371783	0.463165	2.10105	-2.58221	-0.799333	0.289744	0.484386	-0.923636	-0.918333
rs116161396	0.000122903	-1.68772	-1.31633	0.777032	0.534149	0.172569	-0.54186	-0.921977	1.2279	1.76402	-0.461651
rs7710635	0.000122949	-1.13181	-1.05292	-1.52854	0.388877	0.623631	1.22114	-0.416823	0.400725	-0.220332	-1.99335
rs56087271	0.000123031	0.071435	1.03955	-1.28278	-0.468997	-1.07306	-0.620406	0.0348226	0.422131	-0.414925	-0.195968
rs34132627	0.000123137	-0.000238313	-0.0849426	-1.02024	0.401077	0.180279	-0.0923093	-0.560976	-0.439446	0.707997	0.575361
rs12535951	0.000123247	-2.04461	-1.18555	-1.50375	0.0613975	0.115012	-1.26405	0.62377	-1.21497	0.238001	-0.798493
rs2994982	0.000123283	1.73137	0.422012	-0.166274	-0.486755	-0.216474	1.23351	0.416935	-0.210545	-0.23297	-1.14839
rs72996597	0.000123383	0.910349	0.268529	-0.504137	-0.429548	-0.555174	0.634096	-0.469517	1.02847	-0.267628	1.15739
rs72870654	0.000123491	1.02922	1.0397	0.0477132	-1.39553	0.148921	1.30572	1.75637	0.569375	0.472224	-0.765573
rs2791207	0.000123671	-0.745127	-0.640721	1.4274	0.781392	0.287323	1.14742	1.14874	0.782794	-1.51005	-0.107214
rs1397972	0.000123953	0.191505	0.0218319	-0.759236	-0.52885	0.655393	-0.682423	0.0721197	1.13464	-1.4113	-0.0795034
rs2513678	0.000124372	-0.345674	0.984446	-0.252145	0.490439	0.0592506	0.653077	0.779715	-0.770044	0.296487	2.53616
rs68047700	0.000124433	-0.140122	-0.657656	-0.561532	-0.0978709	-0.740122	-0.848475	0.586033	-0.484376	-2.041	-0.396028
rs8077523	0.000124712	0.247154	-0.577582	0.52476	-0.466391	0.632884	0.28055	-1.10577	0.265262	-0.313854	0.0461541
rs111746377	0.000125414	-0.494997	-0.691885	0.876222	2.02712	-0.730291	0.535466	-1.49716	-0.849757	-0.891277	-1.70603
rs182680504	0.000125514	-1.00744	-0.990719	-0.132398	-0.916961	-1.55387	-0.339918	-0.371602	0.961038	-2.16633	0.249994
rs3910134	0.000125623	-1.84281	-1.49064	0.649903	-1.45624	-0.277387	0.209441	-2.07527	1.25567	-1.92682	0.848787
rs35825989	0.00012588	-1.1095	-1.76395	-1.15087	-0.566331	0.00940565	0.453206	-0.924158	0.157012	0.524434	-0.511111
rs58195478	0.000125915	-0.152301	-0.876763	0.660472	0.514953	-0.708512	0.784022	-2.38691	-0.363334	1.79979	-0.908959
rs35145515	0.000125952	1.59463	1.45614	-1.04444	-1.65932	-0.155541	0.612627	-0.342822	-0.698668	0.654883	-0.647175
rs11802588	0.000126196	-0.880414	-0.953295	0.488437	0.364044	-0.241383	-1.62682	0.675864	0.679099	-0.0670112	0.876792
rs76753711	0.000126232	1.06202	1.0722	-0.0762469	0.729591	0.488989	-1.10563	0.695208	1.53796	-0.454264	1.17639
rs11396056	0.000126306	-0.865378	-0.173822	-0.128219	0.0900083	0.841014	-0.100335	-0.898032	1.2666	0.105096	-0.682295
rs6496726	0.000127092	-1.3488	-0.198063	-1.7429	-0.322467	-0.622062	-0.582404	-0.394457	3.28321	-1.81525	0.0469173
rs7651171	0.000127223	-0.830978	0.0603895	1.09629	-0.830222	0.7085	-0.65698	1.78664	-0.582759	0.0618061	1.26745
rs12518712	0.000127368	-0.0731305	-0.605294	1.40055	-0.264359	-1.03254	2.4194	-1.03026	-0.983296	1.87887	-0.07941
rs444944	0.00012777	1.05981	0.786359	0.643237	1.78281	-1.46905	0.560515	-0.0855797	0.077173	-0.710185	-0.740805
rs479306	0.000128182	-0.993155	-0.0521111	-0.180906	0.888884	0.365867	0.146733	0.313825	-1.91563	-0.385757	-1.16527
rs10067114	0.000128368	1.30716	2.12638	0.799218	-1.12253	-1.01507	0.374502	-0.98965	-0.293663	-0.177733	-1.36372
rs76083721	0.000128703	1.44126	0.224856	1.02444	-0.490633	0.963519	0.377329	0.468545	2.07642	-1.92708	-1.19424
rs12687678	0.000128802	-0.335766	-0.892385	-0.0566306	-0.850563	0.631872	-0.954491	0.975163	0.742771	-0.699352	-0.24784
rs7829377	0.000128917	0.949646	1.13105	0.106928	0.997797	1.10148	1.22129	-0.286147	-1.09833	0.217027	-0.59531
rs493760	0.000129119	1.14987	2.31694	-0.305933	0.0871927	-0.657335	0.354042	0.806024	0.264351	0.115111	-1.14031
rs75169778	0.000129485	-0.0119879	-0.291383	0.541595	-1.00234	-0.44721	-0.215959	-1.54896	0.710102	-0.370982	1.50539
rs1472582	0.000129568	0.14511	-0.00286831	-1.14952	0.0969767	0.0189397	-0.594628	0.964516	-0.639822	-0.248173	-0.012428
rs1299113	0.000129631	-1.8159	-0.300272	-0.678218	-0.0277107	-1.4904	-1.6793	-1.47205	-0.302962	-0.0513262	-0.0202617
rs33999254	0.00012976	-0.646109	0.105642	1.287	-0.791325	0.641199	-0.470047	-1.00417	-0.837374	-0.807519	-0.843056
rs7109964	0.000129783	0.348446	0.239298	0.520281	-0.923546	-0.193501	-0.00954634	-2.09376	-0.568254	-0.779123	0.618325
rs9826767	0.000129959	0.869468	1.19366	0.168638	-1.00238	-1.62687	-1.32632	-2.12714	0.365315	0.204051	0.776728
rs17360642	0.000130365	-0.62189	-0.634841	-0.294737	0.0145815	-1.58676	-1.25033	0.411835	0.0680004	0.355163	1.07528
rs17525725	0.000130406	0.0485817	0.974692	0.629608	0.0669927	0.65986	0.679507	-0.34714	0.55529	1.38649	0.0928484
rs193272656	0.000130465	-1.64155	-1.45929	-1.171	-0.97009	-1.19115	-1.06938	1.48453	-1.37061	1.65015	-0.203754
rs12765028	0.000130545	1.50048	0.995269	-0.84881	-0.0226056	1.67528	-1.02986	0.732715	1.061	-0.572878	-0.0914143
rs1545246	0.000130562	4.88401	1.58953	0.645772	-0.969136	0.108866	0.0866614	1.13666	2.04535	-0.250195	0.994183
rs55890346	0.000130717	-0.1051	0.404796	-0.317574	-1.21361	-2.49326	-0.590808	0.473986	-0.869344	-1.55484	-0.264825
rs13191481	0.000130903	0.712926	1.25829	-0.827519	0.623059	1.11854	-1.43371	0.406678	-0.678343	0.215709	-1.18276
rs117671350	0.000131335	-0.768328	-0.878406	-0.451698	1.07792	0.693496	-1.29931	-0.683428	-0.954243	-0.649247	-1.84996
rs2682959	0.000131399	-1.09465	-1.94538	-0.803212	-0.465776	0.158293	-0.0133223	-1.00342	0.665137	1.18884	0.373191
rs6743384	0.000131516	-2.87371	-1.10066	0.531028	-0.490278	0.88337	-1.59053	-2.41326	-0.843902	0.395939	0.973371
rs11264435	0.000131676	-0.70827	1.34847	0.488762	-0.540978	0.751886	0.795478	2.1543	0.184553	2.36795	-0.657629
rs13043366	0.000131841	1.04261	0.607689	0.15622	-0.92054	0.176377	0.624379	-0.050588	-0.26902	-0.419586	-0.609262
rs11952392	0.000132025	-0.371637	0.515114	0.369276	-0.312088	2.27086	1.12365	1.55964	1.10505	1.74488	-0.68732
rs147964722	0.000132913	1.09259	0.564897	0.470542	0.417672	0.468951	0.915521	0.619573	-1.53006	1.57487	-2.21161
rs6087809	0.000133002	0.579474	1.43405	-2.10439	0.192326	-1.51187	-0.987111	-0.0454492	0.782436	-0.545074	-0.73275
rs1984873	0.000133064	0.581724	0.60697	-0.714803	1.10318	0.838214	-1.36841	1.02471	1.30021	-0.350083	1.00384
rs9442750	0.000133617	1.64269	0.984514	0.316321	-1.4144	0.816714	-0.550728	0.546944	0.928227	-1.23825	-0.562338
rs4363479	0.000134041	-1.45136	-1.61102	-0.221892	-1.09101	-0.82773	-0.221115	-0.486112	-0.928112	-2.96104	-1.31625
rs13185727	0.000134045	0.0754573	1.05694	-1.12276	0.134632	-0.890187	-0.772254	-1.22445	-0.881918	1.078	0.0320417
rs187560049	0.000134381	-1.13097	-0.536879	0.77564	-1.198	-0.416248	-0.355511	-1.79733	-0.936793	0.604333	-1.37977
rs61309629	0.00013488	0.627851	-0.210621	-0.290516	-0.0636496	-0.141184	1.29472	-0.153085	-0.670231	0.654765	-1.04442
rs2215359	0.000135187	-0.138122	-1.13605	0.0184545	2.12958	0.0775944	-0.937992	-0.59844	0.634888	1.13428	-1.60395
rs1421966	0.000135208	-0.106222	-0.12618	-0.553026	1.40845	0.287485	-1.17101	-0.265395	0.512107	-0.671251	0.203522
rs34835960	0.000135567	-1.75723	-0.530026	0.79035	-0.202843	-0.972734	-0.901326	-0.913235	-1.11176	-1.28512	0.0582204
rs713102	0.000135606	-1.17088	1.9462	-0.080482	0.466361	2.23832	-0.140695	-0.799547	-1.32081	1.36411	0.687936
rs56692984	0.000135908	-1.94486	-1.26563	1.51357	0.222441	-0.863089	0.885928	-0.699331	-0.372272	-0.929289	-1.20751
rs757320	0.000135934	0.138707	-0.103647	-1.50278	-0.172014	-0.562823	-0.955401	-0.0521944	0.0322846	-0.141964	-0.472645
rs2517961	0.000136584	-2.17751	-2.25971	-0.408625	-0.429458	-1.44042	0.816742	-1.33335	-1.23716	0.186584	0.497739
rs9855297	0.00013663	1.02859	-0.208282	-0.37393	-0.0850907	0.905112	-0.484952	0.441628	2.66067	-1.47293	1.26243
rs144564114	0.000137029	-0.790475	0.781917	-0.55656	-0.0791328	2.6818	-0.683407	-0.454173	-0.671536	-1.08987	0.639649
rs10832317	0.000137036	-1.84561	0.923188	0.328773	-0.56168	-0.745427	0.0500428	0.440424	0.198742	-1.21023	1.57259
rs75586594	0.000137092	-0.928611	0.510194	0.150283	0.249895	-1.17156	-1.87789	0.678536	-0.13941	-0.217832	-0.757867
rs41421847	0.000137293	-1.25643	-0.998397	-0.226093	-0.853785	-1.07855	-0.55382	-1.62189	-0.0964499	-0.790399	-0.158286
rs1925341	0.000137321	-1.58043	0.704079	-0.22579	0.344077	1.00508	-0.520021	-0.594377	0.323085	-0.908978	-0.898002
rs2383627	0.000137505	0.727905	0.925739	-0.825688	0.0800422	-0.644627	-0.472658	0.85323	-1.65833	-0.0917641	-0.339744
rs76205181	0.000137539	-1.03257	-1.00097	-0.974475	-0.27094	-2.06921	1.7935	0.280894	-1.41102	-0.49015	-1.42755
rs188826	0.000137549	0.428928	0.158107	0.426646	1.32279	-0.063646	0.50272	0.3219	-0.832982	0.473539	0.456696
rs142727337	0.000137584	-0.385961	-1.21382	-0.992105	-0.682264	-1.44445	-1.21709	-1.6426	0.0709228	0.610886	1.01425
rs34924807	0.000137601	1.7789	0.277689	0.462972	-0.589746	0.807398	-1.20904	0.0497541	1.21715	-1.3118	0.753315
rs35434462	0.00013768	-0.213713	0.154265	3.00909	-0.912902	0.166721	-0.0742732	0.573736	0.91391	2.14623	0.772185
rs2921005	0.00013784	0.169698	0.692793	0.402397	-2.1353	-0.884072	-0.876392	0.55557	-1.11616	1.11809	-0.236286
rs20511	0.00013792	-2.4101	-2.55921	-0.752814	1.81932	-0.296837	-1.04434	-1.66098	-0.747692	-0.407982	0.525989
rs11076947	0.000137979	1.13885	0.315242	-0.221438	-0.0390086	-0.313789	-0.274625	-1.05045	-0.0562969	-0.587794	-0.712419
rs11716199	0.000138031	1.28538	1.11657	-1.23611	0.940678	0.0649144	-0.979908	0.905817	0.763929	0.728631	0.223494
rs9521324	0.000138061	1.04896	1.22515	0.301949	1.20122	0.62157	1.16859	-0.236832	0.130085	1.03268	1.28047
rs9553885	0.000138243	-0.189718	0.553973	0.285385	1.17604	-1.0736	-0.196947	0.256085	-0.3522	0.110793	-0.642453
rs1893835	0.000138308	-2.26872	-2.55997	-0.232147	-2.78735	-2.14897	0.531616	-0.790118	-1.47068	-0.417553	-1.14735
rs145703276	0.000138329	-1.05103	-0.237016	1.61333	0.630378	-0.564079	0.404668	-1.06996	0.740916	0.75341	-0.671795
rs776410	0.000138376	-0.655978	-0.0163698	-0.363193	-0.892907	-0.0947448	0.349786	0.634452	-1.8673	1.30966	-1.2377
rs114402588	0.00013871	1.48894	0.557704	1.08462	-0.580033	1.38441	0.560643	0.362005	1.5618	0.593122	-0.0709307
rs12187077	0.000138874	1.30021	0.0269192	0.0620057	-1.65798	0.940811	0.914668	-0.384439	0.884706	-0.0152385	0.499713
rs111931528	0.000138884	0.468761	-0.908171	0.688308	-2.30884	-2.31492	0.543518	2.33283	-0.668337	0.251362	0.810227
rs117160013	0.000138928	-0.856191	-0.692648	-0.135266	0.346787	-0.489987	0.506822	0.651075	0.744178	0.689062	-0.702712
rs62169190	0.000139103	0.0862821	0.800852	1.27315	0.324388	0.408726	1.26458	-1.30694	1.60336	0.426337	1.14607
rs10176976	0.000139198	0.211245	1.18735	-0.40041	0.0408162	-1.17611	0.972418	-0.52561	-1.1278	-1.18238	0.901317
rs137874610	0.000139637	-0.246012	-0.488817	-0.819337	0.733931	-2.47903	-0.835215	-1.23737	0.0466503	-1.35591	-0.0121615
rs112258452	0.000140044	1.45193	0.521474	-0.456752	-0.0515941	0.18788	-0.222437	0.510208	-0.567292	0.85458	0.116821
rs1478026	0.000140261	-0.443358	0.0800374	-1.29474	0.231922	-1.28525	-1.17849	0.616614	-0.320027	1.87722	1.64739
rs6661966	0.000140321	1.21712	-0.269029	1.34781	0.271376	1.16271	-1.38717	-2.85219	1.70625	0.424291	-0.0375422
rs112973228	0.000140934	-0.831346	-0.126185	1.58156	-0.223248	0.631821	1.92287	-0.805087	-0.522038	-0.817492	0.838771
rs10913219	0.000141204	3.27347	1.85539	-0.696815	-0.538335	1.25955	-0.324502	0.584951	0.748649	0.52234	1.70536
rs814360	0.000141348	1.51625	0.144308	-0.492976	-0.73649	1.5248	-1.54922	1.57782	1.59715	-2.25599	-2.94456
rs143374937	0.000141603	-3.12032	-2.7655	0.438652	1.29753	1.31471	-0.0306919	-1.6888	-1.89322	-1.38457	-0.110826
rs559902902	0.000141771	-1.12432	-0.512292	2.64581	0.641676	-0.469932	0.403895	-1.03313	-0.280144	0.0945724	0.107846
rs7961165	0.000142126	0.672075	0.628472	-0.52127	0.531877	-0.128916	-0.437315	-1.58055	0.798677	-1.70645	-0.457165
rs171275	0.000142545	1.7029	0.818364	-1.45434	-1.08641	-0.127658	0.804522	-0.213871	1.15001	-0.556512	-1.7493
rs77676506	0.000142577	0.537652	0.386349	0.170516	1.86181	1.19931	1.82788	-0.299808	-1.20047	1.41988	0.188857
rs196555	0.000142606	-0.919008	-0.984287	-0.129129	0.993937	-0.966217	-1.16398	-0.232525	-1.11681	-1.69712	0.667063
rs55679423	0.00014274	1.13674	0.200279	-1.23073	0.0241571	1.46641	-0.252111	0.416978	0.173353	-0.145186	1.24081
rs2065228	0.000142847	0.0771364	-0.271048	-0.496105	0.436029	-0.340464	-1.49994	0.230726	0.170056	-1.03668	-0.561588
rs7904560	0.000142911	1.90646	0.110645	-1.38786	2.09219	1.35255	-1.19454	0.812507	0.776227	0.659768	-0.694138
rs36061091	0.000143114	-1.41616	-0.321703	-0.832879	0.449292	1.62842	1.89343	-0.197955	0.902747	-0.219142	-1.04762
rs147895468	0.000143134	0.252781	1.32762	0.774338	-1.4136	1.20195	0.975643	0.714881	0.189967	-1.9162	0.121693
rs5918235	0.000143263	-0.990787	-0.958417	-0.980465	-1.41464	-1.99071	0.0495256	-1.30502	-0.315433	-0.0714964	0.616543
rs72836627	0.000143349	-0.683014	-2.07344	0.824578	-0.9118	-1.01855	-0.224405	0.190032	-1.51415	0.532634	0.224709
rs557317	0.000143576	1.85975	2.06055	0.318421	-0.806883	0.132814	-0.563218	1.36221	-0.699635	0.133929	-0.979717
rs7273825	0.000143605	-0.561681	-0.127187	0.651707	-1.06674	-1.10905	0.228744	-1.23229	-0.266194	0.655698	-0.497784
rs147401331	0.000143751	-0.216862	-0.0995723	-1.23159	0.0180164	-1.24453	-0.951361	-0.0505343	-0.292155	0.617545	0.38101
rs55775344	0.000143969	-0.447079	-0.0450959	-0.625059	0.00530706	-1.47406	0.29025	1.64767	-0.445237	1.01776	-0.449508
rs77320613	0.000144027	2.67542	2.42048	-0.733936	0.261183	-0.065338	0.0866356	-0.66477	0.949301	-0.384296	-2.35736
rs9557	0.000144119	0.177265	2.01931	-0.93853	0.509108	1.56184	-0.282661	-0.275148	-0.058932	0.264211	-0.0312177
rs2060533	0.000144455	-0.981067	-0.351848	1.08695	-0.748086	0.302709	-0.0517762	0.525854	-0.144277	0.645869	-0.0750981
rs13212282	0.000144497	-0.254113	-0.50638	0.203901	1.08298	0.0905701	-0.998363	0.349609	1.02757	-0.429775	-0.0556442
rs471814	0.000144642	-2.21569	-2.10601	0.739006	-1.52994	-0.77325	0.60334	-1.28335	-2.34491	-0.198813	0.585813
rs10062281	0.000144814	1.01405	0.173163	-0.158174	0.496402	-1.7598	0.412892	0.0766814	-0.222018	0.498445	0.380642
rs3747461	0.00014518	0.271763	0.270482	-1.34771	-0.34059	-2.15543	-1.18436	0.757376	0.805142	0.310742	-0.467258
rs2294755	0.000145687	0.0896508	0.233908	-0.788844	-0.235087	-0.418306	-1.03955	-0.713689	-0.243245	0.170431	0.539542
rs72693839	0.000146953	-1.22619	-0.699209	0.424639	0.872665	0.873542	0.648799	0.482369	0.928953	-2.18496	-0.27391
rs59546504	0.000146984	-2.45027	-3.20075	1.53777	1.72833	0.9238	-3.23665	-2.97143	-1.53774	-0.407285	-0.103772
rs113161635	0.000147403	1.16903	2.05562	-0.947175	0.873725	0.618025	-1.21737	0.518326	0.678606	0.0399964	-0.133719
rs769656315	0.000147409	0.526484	0.557196	0.173993	1.16539	-0.364002	0.934749	1.27009	-2.94611	1.38936	-2.58358
rs143970111	0.000147849	1.44294	0.588586	-2.48382	-0.906096	-0.533014	0.358211	2.77517	0.0605359	-1.58426	-0.858588
rs17473664	0.000147869	0.947783	-0.0325272	-0.695813	-0.812023	0.916683	1.29799	0.760688	0.735825	-0.866157	1.16415
rs10821990	0.000148204	-0.90934	0.468926	-0.980008	1.23045	1.21319	-1.7336	-0.430457	0.0895578	0.161989	0.259623
rs1231202	0.000148433	1.20932	-1.47784	-1.0423	-0.0718662	-1.00678	-2.08102	-0.198165	-0.280211	-0.335521	1.36093
rs918808	0.000148952	-0.0399863	-0.0521741	-1.37091	-0.0885611	0.556491	-0.316172	0.290603	0.213941	-1.37907	-2.13927
rs2871410	0.000149027	0.824133	0.598235	0.056371	0.422345	-0.983778	0.442774	0.94012	-0.77993	-1.69586	0.350739
rs4110546	0.00014924	-2.28858	-1.60433	0.481169	0.597825	-0.935569	0.57176	-0.605177	-0.859578	0.160244	-0.271685
rs4813059	0.000149335	-0.523116	-1.07175	0.361996	0.448427	0.639122	-1.79871	0.253845	-0.640585	0.997993	-0.0526248
[truncated: 12,295 more rows]
